# Supplementary material for: 4-(4-Bromo­phen­yl)-5-oxo-1,2,3,4,5,6,7,8-octa­hydro­quinazoline-2-thione
Source: Acta Crystallogr Sect E Struct Rep Online. 2009 Jul 25;65(Pt 8):o1980. doi: 10.1107/S1600536809028761 (PMC2977462; doi:10.1107/S1600536809028761)
Supplement: Supplementary file 1 [file e-65-o1980-sup1.cif]

##############################################################################
###                                                                        ###
###        Electronic paper (Acta Crystallographica Section E)             ###
###                                                                        ###
##############################################################################
#                                                                            #
# This CIF contains the data in a paper accepted for publication in Acta     #
# Crystallographica Section E. It conforms to the requirements of Notes      #
# for Authors for Section E, and has been peer reviewed under the auspices   #
# of the IUCr Commission on Journals.                                        #
#                                                                            #
# Full details of the Crystallographic Information File format               #
# are given in the paper "The Crystallographic Information File (CIF):       #
# a New Standard Archive File for Crystallography" by S. R. Hall, F. H.      #
# Allen and I. D. Brown [Acta Cryst. (1991), A47, 655-685].                  #
#                                                                            #
# The current version of the core CIF dictionary is obtainable from          #
# ftp://ftp.iucr.org/pub/cif_core.dic. The current version number is 2.4.    #
#                                                                            #
# Software is freely available for graphical display of the structure(s) in  #
# this CIF.  For information consult the CIF home page http://www.iucr.org/  #
# cif/home.html                                                              #
#                                                                            #
# This file may be used for bona fide research purposes within the           #
# scientific community so long as proper attribution is given to the journal # 
# article from which it was obtained.                                        #
#                                                                            #
##############################################################################
                                             
data_global
_audit_creation_method     SHELXL-97
_journal_date_recd_electronic     2009-06-22
_journal_date_accepted     2009-07-21
_journal_name_full     'Acta Crystallographica, Section E'
_journal_year     2009
_journal_volume     65
_journal_issue      8
_journal_page_first     o1980
_journal_page_last     o1980
_journal_paper_category     QO
_journal_coeditor_code     ZL2225
_publ_contact_author_name     'Dr. Yu-lin Zhu'
_publ_contact_author_address
;
School of Chemistry and Environment
South China Normal University
Guangzhou 510006
People's Republic of China
;
_publ_contact_author_email     yulinzhu2002@yahoo.com.cn
_publ_contact_author_fax     ?
_publ_contact_author_phone     '(+8620) 39310258'
_publ_section_title
;
4-(4-Bromophenyl)-5-oxo-1,2,3,4,5,6,7,8-octahydroquinazoline-2-thione
;
loop_
    _publ_author_name
    _publ_author_address
    'Min Xie'
;
School of Chemistry and Environment
South China Normal University
Guangzhou 510006
People's Republic of China
;
    'Changquan Deng'
;
School of Chemistry and Environment
South China Normal University
Guangzhou 510006
People's Republic of China
;
    'Jie Zheng'
;
School of Chemistry and Environment
South China Normal University
Guangzhou 510006
People's Republic of China
;
    'Yulin Zhu'
;
School of Chemistry and Environment
South China Normal University
Guangzhou 510006
People's Republic of China
;
data_I
_audit_creation_method     SHELXL-97
_chemical_name_systematic
;
4-(4-Bromophenyl)-5-oxo-1,2,3,4,5,6,7,8-octahydroquinazoline-2-thione
;
_chemical_name_common     ?
_chemical_formula_moiety     'C14 H13 Br N2 O S'
_chemical_formula_sum     'C14 H13 Br N2 O S'
_chemical_formula_iupac     'C14 H13 Br N2 O S'
_chemical_formula_weight     337.23
_chemical_melting_point     ?
_symmetry_cell_setting     'Triclinic'
_symmetry_space_group_name_H-M     'P -1'
_symmetry_space_group_name_Hall     '-P 1'
loop_
    _symmetry_equiv_pos_as_xyz
    'x, y, z'
    '-x, -y, -z'
_cell_length_a     7.0395(11)
_cell_length_b     8.1859(13)
_cell_length_c     13.286(2)
_cell_angle_alpha     105.329(2)
_cell_angle_beta     91.279(2)
_cell_angle_gamma     103.854(2)
_cell_volume     713.9(2)
_cell_formula_units_Z     2
_cell_measurement_reflns_used     1089
_cell_measurement_theta_min     2.67
_cell_measurement_theta_max     23.57
_cell_measurement_temperature     293(2)
_exptl_crystal_description     block
_exptl_crystal_colour     colourless
_exptl_crystal_size_max     0.25
_exptl_crystal_size_mid     0.25
_exptl_crystal_size_min     0.20
_exptl_crystal_density_diffrn     1.569
_exptl_crystal_density_meas     ?
_exptl_crystal_density_method     'not measured'
_exptl_crystal_F_000     340
_exptl_absorpt_coefficient_mu     3.018
_exptl_absorpt_correction_type     'multi-scan'
_exptl_absorpt_process_details     '(APEX2; Bruker, 2004)'
_exptl_absorpt_correction_T_min     0.429
_exptl_absorpt_correction_T_max     0.547
_exptl_special_details
;
;
_diffrn_ambient_temperature     293(2)
_diffrn_radiation_type     MoK\a
_diffrn_radiation_wavelength     0.71073
_diffrn_radiation_source     'fine-focus sealed tube'
_diffrn_radiation_monochromator     graphite
_diffrn_measurement_device_type     'Bruker APEXII area-detector'
_diffrn_measurement_method     '\f and \w'
_diffrn_detector_area_resol_mean     ?
_diffrn_reflns_number     3953
_diffrn_reflns_av_R_equivalents     0.0206
_diffrn_reflns_av_sigmaI/netI     0.0482
_diffrn_reflns_theta_min     1.60
_diffrn_reflns_theta_max     25.99
_diffrn_reflns_theta_full     25.99
_diffrn_measured_fraction_theta_max     0.979
_diffrn_measured_fraction_theta_full     0.979
_diffrn_reflns_limit_h_min     -8
_diffrn_reflns_limit_h_max     8
_diffrn_reflns_limit_k_min     -10
_diffrn_reflns_limit_k_max     10
_diffrn_reflns_limit_l_min     -16
_diffrn_reflns_limit_l_max     16
_diffrn_standards_number     ?
_diffrn_standards_interval_count     ?
_diffrn_standards_interval_time     ?
_diffrn_standards_decay_%     ?
_refine_special_details
;
 Refinement of F^2^ against ALL reflections.  The weighted R-factor wR and
 goodness of fit S are based on F^2^, conventional R-factors R are based
 on F, with F set to zero for negative F^2^. The threshold expression of
 F^2^ > 2sigma(F^2^) is used only for calculating R-factors(gt) etc. and is
 not relevant to the choice of reflections for refinement.  R-factors based
 on F^2^ are statistically about twice as large as those based on F, and R-
 factors based on ALL data will be even larger.
;
_reflns_number_total     2744
_reflns_number_gt     1880
_reflns_threshold_expression     I>2\s(I)
_refine_ls_structure_factor_coef     Fsqd
_refine_ls_matrix_type     full
_refine_ls_R_factor_all     0.0738
_refine_ls_R_factor_gt     0.0461
_refine_ls_wR_factor_gt     0.1039
_refine_ls_wR_factor_ref     0.1174
_refine_ls_goodness_of_fit_ref     1.041
_refine_ls_restrained_S_all     1.041
_refine_ls_number_reflns     2744
_refine_ls_number_parameters     174
_refine_ls_number_restraints     0
_refine_ls_hydrogen_treatment     constr
_refine_ls_weighting_scheme     calc
_refine_ls_weighting_details
         'calc w=1/[\s^2^(Fo^2^)+(0.0382P)^2^+0.8552P] where P=(Fo^2^+2Fc^2^)/3'
_atom_sites_solution_hydrogens     geom
_atom_sites_solution_primary     direct
_atom_sites_solution_secondary     difmap
_refine_ls_shift/su_max     0.000
_refine_ls_shift/su_mean     0.000
_refine_diff_density_max     0.416
_refine_diff_density_min     -0.600
_refine_ls_extinction_method     'SHELXL97 (Sheldrick, 2008)'
_refine_ls_extinction_coef     0.0058(17)
_refine_ls_extinction_expression
                                  'Fc^*^=kFc[1+0.001xFc^2^\l^3^/sin(2\q)]^-1/4^'
loop_
    _atom_type_symbol
    _atom_type_description
    _atom_type_scat_dispersion_real
    _atom_type_scat_dispersion_imag
    _atom_type_scat_source
    'C' 'C' 0.0033 0.0016
                         'International Tables Vol C Tables 4.2.6.8 and 6.1.1.4'
    'H' 'H' 0.0000 0.0000
                         'International Tables Vol C Tables 4.2.6.8 and 6.1.1.4'
    'N' 'N' 0.0061 0.0033
                         'International Tables Vol C Tables 4.2.6.8 and 6.1.1.4'
    'O' 'O' 0.0106 0.0060
                         'International Tables Vol C Tables 4.2.6.8 and 6.1.1.4'
    'S' 'S' 0.1246 0.1234
                         'International Tables Vol C Tables 4.2.6.8 and 6.1.1.4'
    'Br' 'Br' -0.2901 2.4595
                         'International Tables Vol C Tables 4.2.6.8 and 6.1.1.4'
_computing_data_collection     'APEX2 (Bruker, 2004)'
_computing_cell_refinement     'SAINT (Bruker, 2004)'
_computing_data_reduction     'SAINT (Bruker, 2004)'
_computing_structure_solution     'SHELXS97 (Sheldrick, 2008)'
_computing_structure_refinement     'SHELXL97 (Sheldrick, 2008)'
_computing_molecular_graphics     'SHELXTL (Sheldrick, 2008)'
_computing_publication_material     'SHELXTL (Sheldrick, 2008)'
loop_
    _atom_site_type_symbol
    _atom_site_label
    _atom_site_fract_x
    _atom_site_fract_y
    _atom_site_fract_z
    _atom_site_U_iso_or_equiv
    _atom_site_adp_type
    _atom_site_calc_flag
    _atom_site_refinement_flags
    _atom_site_occupancy
    _atom_site_disorder_assembly
    _atom_site_disorder_group
    Br Br1 0.08077(11) 0.17375(8) -0.08352(4) 0.0927(3) Uani d . 1 . .
    S S1 0.81565(14) 0.62120(13) 0.47136(8) 0.0395(3) Uani d . 1 . .
    N N2 0.4706(4) 0.6637(4) 0.4168(2) 0.0322(7) Uani d . 1 . .
    H H2 0.4223 0.6000 0.4568 0.039 Uiso calc R 1 . .
    C C8 0.6646(5) 0.7134(5) 0.4188(3) 0.0294(8) Uani d . 1 . .
    C C7 0.3316(5) 0.7096(4) 0.3511(3) 0.0291(8) Uani d . 1 . .
    H H7 0.2139 0.7176 0.3881 0.035 Uiso calc R 1 . .
    C C6 0.4253(5) 0.8861(4) 0.3369(3) 0.0282(8) Uani d . 1 . .
    C C5 0.6241(5) 0.9449(4) 0.3455(3) 0.0287(8) Uani d . 1 . .
    C C1 0.3007(5) 0.9915(4) 0.3130(3) 0.0303(8) Uani d . 1 . .
    C C4 0.7274(5) 1.1109(5) 0.3220(3) 0.0352(9) Uani d . 1 . .
    H H4A 0.8475 1.0964 0.2906 0.042 Uiso calc R 1 . .
    H H4B 0.7626 1.2047 0.3867 0.042 Uiso calc R 1 . .
    C C2 0.3965(5) 1.1566(5) 0.2867(3) 0.0396(9) Uani d . 1 . .
    H H2A 0.4084 1.2547 0.3484 0.047 Uiso calc R 1 . .
    H H2B 0.3129 1.1722 0.2328 0.047 Uiso calc R 1 . .
    C C3 0.5987(5) 1.1589(5) 0.2486(3) 0.0402(9) Uani d . 1 . .
    H H3A 0.5851 1.0768 0.1796 0.048 Uiso calc R 1 . .
    H H3B 0.6606 1.2749 0.2426 0.048 Uiso calc R 1 . .
    N N1 0.7383(4) 0.8485(4) 0.3772(2) 0.0350(7) Uani d . 1 . .
    H H1 0.8622 0.8751 0.3703 0.042 Uiso calc R 1 . .
    C C9 0.2714(5) 0.5708(4) 0.2475(3) 0.0321(8) Uani d . 1 . .
    C C12 0.1586(8) 0.3298(5) 0.0523(3) 0.0557(12) Uani d . 1 . .
    C C14 0.0763(6) 0.4943(6) 0.2134(4) 0.0598(13) Uani d . 1 . .
    H H14 -0.0197 0.5240 0.2564 0.072 Uiso calc R 1 . .
    C C10 0.4095(6) 0.5213(6) 0.1814(3) 0.0482(11) Uani d . 1 . .
    H H10 0.5424 0.5704 0.2027 0.058 Uiso calc R 1 . .
    C C11 0.3538(7) 0.4003(6) 0.0842(3) 0.0545(12) Uani d . 1 . .
    H H11 0.4483 0.3674 0.0411 0.065 Uiso calc R 1 . .
    C C13 0.0205(8) 0.3738(7) 0.1163(4) 0.0802(18) Uani d . 1 . .
    H H13 -0.1120 0.3228 0.0947 0.096 Uiso calc R 1 . .
    O O1 0.1229(4) 0.9472(3) 0.3167(2) 0.0426(7) Uani d . 1 . .
loop_
    _atom_site_aniso_label
    _atom_site_aniso_U_11
    _atom_site_aniso_U_22
    _atom_site_aniso_U_33
    _atom_site_aniso_U_12
    _atom_site_aniso_U_13
    _atom_site_aniso_U_23
    Br1 0.1179(6) 0.0830(5) 0.0453(3) -0.0032(4) 0.0010(3) -0.0098(3)
    S1 0.0319(6) 0.0473(6) 0.0477(6) 0.0135(4) 0.0060(4) 0.0239(5)
    N2 0.0243(17) 0.0368(17) 0.0377(17) 0.0038(13) 0.0046(13) 0.0172(14)
    C8 0.027(2) 0.036(2) 0.0277(18) 0.0093(16) 0.0019(14) 0.0123(15)
    C7 0.0207(18) 0.0322(19) 0.0358(19) 0.0052(15) 0.0042(15) 0.0127(15)
    C6 0.0252(19) 0.0285(18) 0.0306(18) 0.0044(15) 0.0049(14) 0.0099(14)
    C5 0.0245(19) 0.0284(18) 0.0348(19) 0.0065(15) 0.0069(15) 0.0114(15)
    C1 0.026(2) 0.0326(19) 0.0319(19) 0.0073(15) 0.0046(15) 0.0079(15)
    C4 0.026(2) 0.031(2) 0.050(2) 0.0026(16) 0.0055(17) 0.0165(17)
    C2 0.030(2) 0.039(2) 0.053(2) 0.0100(17) 0.0058(18) 0.0179(18)
    C3 0.034(2) 0.041(2) 0.051(2) 0.0052(18) 0.0070(18) 0.0251(19)
    N1 0.0208(16) 0.0410(18) 0.0496(19) 0.0077(13) 0.0072(14) 0.0231(15)
    C9 0.030(2) 0.0297(19) 0.038(2) 0.0042(16) 0.0037(16) 0.0161(16)
    C12 0.073(3) 0.040(2) 0.041(2) -0.003(2) 0.007(2) 0.0044(19)
    C14 0.034(2) 0.074(3) 0.050(3) -0.002(2) 0.006(2) -0.003(2)
    C10 0.037(2) 0.054(3) 0.049(3) 0.010(2) 0.0076(19) 0.008(2)
    C11 0.067(3) 0.051(3) 0.044(3) 0.014(2) 0.015(2) 0.010(2)
    C13 0.045(3) 0.092(4) 0.064(3) -0.013(3) 0.000(3) -0.017(3)
    O1 0.0251(15) 0.0507(17) 0.0573(18) 0.0117(12) 0.0069(12) 0.0221(14)
_geom_special_details
;
 All esds (except the esd in the dihedral angle between two l.s. planes)
 are estimated using the full covariance matrix.  The cell esds are taken
 into account individually in the estimation of esds in distances, angles
 and torsion angles; correlations between esds in cell parameters are only
 used when they are defined by crystal symmetry.  An approximate (isotropic)
 treatment of cell esds is used for estimating esds involving l.s. planes.
;
loop_
    _geom_bond_atom_site_label_1
    _geom_bond_atom_site_label_2
    _geom_bond_site_symmetry_2
    _geom_bond_distance
    _geom_bond_publ_flag
    Br1 C12 . 1.895(4) ?
    Br1 O1 2_565 3.183(3) ?
    S1 C8 . 1.678(4) ?
    N2 C8 . 1.326(4) ?
    N2 C7 . 1.474(4) ?
    N2 H2 . 0.8600 ?
    C8 N1 . 1.364(4) ?
    C7 C6 . 1.500(5) ?
    C7 C9 . 1.510(5) ?
    C7 H7 . 0.9800 ?
    C6 C5 . 1.358(5) ?
    C6 C1 . 1.453(5) ?
    C5 N1 . 1.382(4) ?
    C5 C4 . 1.495(5) ?
    C1 O1 . 1.222(4) ?
    C1 C2 . 1.492(5) ?
    C4 C3 . 1.504(5) ?
    C4 H4A . 0.9700 ?
    C4 H4B . 0.9700 ?
    C2 C3 . 1.519(5) ?
    C2 H2A . 0.9700 ?
    C2 H2B . 0.9700 ?
    C3 H3A . 0.9700 ?
    C3 H3B . 0.9700 ?
    N1 H1 . 0.8600 ?
    C9 C14 . 1.376(5) ?
    C9 C10 . 1.386(5) ?
    C12 C13 . 1.356(6) ?
    C12 C11 . 1.366(7) ?
    C14 C13 . 1.383(6) ?
    C14 H14 . 0.9300 ?
    C10 C11 . 1.384(6) ?
    C10 H10 . 0.9300 ?
    C11 H11 . 0.9300 ?
    C13 H13 . 0.9300 ?
loop_
    _geom_angle_atom_site_label_1
    _geom_angle_atom_site_label_2
    _geom_angle_atom_site_label_3
    _geom_angle_site_symmetry_1
    _geom_angle_site_symmetry_3
    _geom_angle
    _geom_angle_publ_flag
    C12 Br1 O1 . 2_565 154.81(16) ?
    C8 N2 C7 . . 124.8(3) ?
    C8 N2 H2 . . 117.6 ?
    C7 N2 H2 . . 117.6 ?
    N2 C8 N1 . . 116.3(3) ?
    N2 C8 S1 . . 123.1(3) ?
    N1 C8 S1 . . 120.6(3) ?
    N2 C7 C6 . . 108.5(3) ?
    N2 C7 C9 . . 111.0(3) ?
    C6 C7 C9 . . 112.0(3) ?
    N2 C7 H7 . . 108.4 ?
    C6 C7 H7 . . 108.4 ?
    C9 C7 H7 . . 108.4 ?
    C5 C6 C1 . . 120.8(3) ?
    C5 C6 C7 . . 120.1(3) ?
    C1 C6 C7 . . 119.1(3) ?
    C6 C5 N1 . . 119.4(3) ?
    C6 C5 C4 . . 122.9(3) ?
    N1 C5 C4 . . 117.7(3) ?
    O1 C1 C6 . . 120.6(3) ?
    O1 C1 C2 . . 121.3(3) ?
    C6 C1 C2 . . 118.1(3) ?
    C5 C4 C3 . . 110.8(3) ?
    C5 C4 H4A . . 109.5 ?
    C3 C4 H4A . . 109.5 ?
    C5 C4 H4B . . 109.5 ?
    C3 C4 H4B . . 109.5 ?
    H4A C4 H4B . . 108.1 ?
    C1 C2 C3 . . 113.4(3) ?
    C1 C2 H2A . . 108.9 ?
    C3 C2 H2A . . 108.9 ?
    C1 C2 H2B . . 108.9 ?
    C3 C2 H2B . . 108.9 ?
    H2A C2 H2B . . 107.7 ?
    C4 C3 C2 . . 111.6(3) ?
    C4 C3 H3A . . 109.3 ?
    C2 C3 H3A . . 109.3 ?
    C4 C3 H3B . . 109.3 ?
    C2 C3 H3B . . 109.3 ?
    H3A C3 H3B . . 108.0 ?
    C8 N1 C5 . . 123.3(3) ?
    C8 N1 H1 . . 118.3 ?
    C5 N1 H1 . . 118.3 ?
    C14 C9 C10 . . 117.5(4) ?
    C14 C9 C7 . . 121.0(3) ?
    C10 C9 C7 . . 121.4(3) ?
    C13 C12 C11 . . 120.5(4) ?
    C13 C12 Br1 . . 119.9(4) ?
    C11 C12 Br1 . . 119.6(3) ?
    C9 C14 C13 . . 121.1(4) ?
    C9 C14 H14 . . 119.4 ?
    C13 C14 H14 . . 119.4 ?
    C11 C10 C9 . . 121.4(4) ?
    C11 C10 H10 . . 119.3 ?
    C9 C10 H10 . . 119.3 ?
    C12 C11 C10 . . 119.3(4) ?
    C12 C11 H11 . . 120.3 ?
    C10 C11 H11 . . 120.3 ?
    C12 C13 C14 . . 120.2(5) ?
    C12 C13 H13 . . 119.9 ?
    C14 C13 H13 . . 119.9 ?
loop_
    _geom_torsion_atom_site_label_1
    _geom_torsion_atom_site_label_2
    _geom_torsion_atom_site_label_3
    _geom_torsion_atom_site_label_4
    _geom_torsion_site_symmetry_1
    _geom_torsion_site_symmetry_2
    _geom_torsion_site_symmetry_3
    _geom_torsion_site_symmetry_4
    _geom_torsion
    _geom_torsion_publ_flag
    C7 N2 C8 N1 . . . . 16.5(5) ?
    C7 N2 C8 S1 . . . . -164.9(3) ?
    C8 N2 C7 C6 . . . . -31.3(4) ?
    C8 N2 C7 C9 . . . . 92.1(4) ?
    N2 C7 C6 C5 . . . . 24.8(4) ?
    C9 C7 C6 C5 . . . . -98.0(4) ?
    N2 C7 C6 C1 . . . . -155.8(3) ?
    C9 C7 C6 C1 . . . . 81.3(4) ?
    C1 C6 C5 N1 . . . . 174.5(3) ?
    C7 C6 C5 N1 . . . . -6.1(5) ?
    C1 C6 C5 C4 . . . . -5.6(5) ?
    C7 C6 C5 C4 . . . . 173.8(3) ?
    C5 C6 C1 O1 . . . . -171.9(3) ?
    C7 C6 C1 O1 . . . . 8.8(5) ?
    C5 C6 C1 C2 . . . . 6.5(5) ?
    C7 C6 C1 C2 . . . . -172.9(3) ?
    C6 C5 C4 C3 . . . . -23.7(5) ?
    N1 C5 C4 C3 . . . . 156.2(3) ?
    O1 C1 C2 C3 . . . . -159.6(4) ?
    C6 C1 C2 C3 . . . . 22.0(5) ?
    C5 C4 C3 C2 . . . . 50.7(4) ?
    C1 C2 C3 C4 . . . . -50.8(5) ?
    N2 C8 N1 C5 . . . . 7.6(5) ?
    S1 C8 N1 C5 . . . . -171.1(3) ?
    C6 C5 N1 C8 . . . . -12.3(5) ?
    C4 C5 N1 C8 . . . . 167.8(3) ?
    N2 C7 C9 C14 . . . . 126.7(4) ?
    C6 C7 C9 C14 . . . . -111.9(4) ?
    N2 C7 C9 C10 . . . . -56.1(4) ?
    C6 C7 C9 C10 . . . . 65.3(4) ?
    O1 Br1 C12 C13 2_565 . . . 63.0(6) ?
    O1 Br1 C12 C11 2_565 . . . -115.5(5) ?
    C10 C9 C14 C13 . . . . -0.7(7) ?
    C7 C9 C14 C13 . . . . 176.6(5) ?
    C14 C9 C10 C11 . . . . 0.5(6) ?
    C7 C9 C10 C11 . . . . -176.8(4) ?
    C13 C12 C11 C10 . . . . -1.9(7) ?
    Br1 C12 C11 C10 . . . . 176.6(3) ?
    C9 C10 C11 C12 . . . . 0.8(7) ?
    C11 C12 C13 C14 . . . . 1.8(9) ?
    Br1 C12 C13 C14 . . . . -176.8(4) ?
    C9 C14 C13 C12 . . . . -0.4(9) ?
loop_
    _geom_hbond_atom_site_label_D
    _geom_hbond_atom_site_label_H
    _geom_hbond_atom_site_label_A
    _geom_hbond_site_symmetry_A
    _geom_hbond_distance_DH
    _geom_hbond_distance_HA
    _geom_hbond_distance_DA
    _geom_hbond_angle_DHA
    C2 H2A S1 2_676 0.97 2.98 3.781(4) 140.3
    N2 H2 S1 2_666 0.86 2.55 3.380(3) 161.0
    N1 H1 O1 1_655 0.86 2.00 2.832(4) 163.7
    C4 H4A O1 1_655 0.97 2.59 3.361(4) 136.7
