# Supplementary material for: 4-(4-Bromo­phen­yl)-5-oxo-1,2,3,4,5,6,7,8-octa­hydro­quinazoline-2-thione
Source: Acta Crystallogr Sect E Struct Rep Online. 2009 Jul 25;65(Pt 8):o1980. doi: 10.1107/S1600536809028761 (PMC2977462; doi:10.1107/S1600536809028761)
Supplement: Supplementary file 2 [file e-65-o1980-Isup2.hkl]

# 
# h,k,l, Fc-squared, Fo-squared, sigma(Fo-squared) and status flag 
# 
data_I
_shelx_title ' 081030b in P-1' 
_shelx_refln_list_code          4 
_shelx_F_calc_maximum      149.97 
_exptl_crystal_F_000       340.00 
_reflns_d_resolution_high  0.8110 
 
loop_ 
 _symmetry_equiv_pos_as_xyz 
 'x, y, z' 
 '-x, -y, -z' 
 
_cell_length_a     7.0395 
_cell_length_b     8.1859 
_cell_length_c    13.2864 
_cell_angle_alpha 105.329 
_cell_angle_beta   91.279 
_cell_angle_gamma 103.854 
 
_shelx_F_squared_multiplier     1.000 
 
loop_ 
 _refln_index_h 
 _refln_index_k 
 _refln_index_l 
 _refln_F_squared_calc 
 _refln_F_squared_meas 
 _refln_F_squared_sigma 
 _refln_observed_status 
   1   0   0      371.27      388.57     10.71 o 
   2   0   0        4.14        6.63      1.22 o 
   3   0   0       37.92       46.16      2.73 o 
   4   0   0      511.98      531.91     12.14 o 
   5   0   0       11.69       22.54      6.55 o 
   6   0   0       24.39       39.66      9.49 o 
   7   0   0        4.00       13.47      8.28 o 
   8   0   0       10.08       20.67     10.79 o 
  -8   1   0       70.74       89.55     15.68 o 
  -7   1   0       79.41       68.90     12.86 o 
  -6   1   0        1.73        8.80      6.86 o 
  -5   1   0      295.34      335.71     18.82 o 
  -4   1   0        2.21        5.46      2.66 o 
  -3   1   0     1106.30     1026.42     24.81 o 
  -2   1   0     2895.35     3185.67     66.92 o 
  -1   1   0     2596.87     2634.44     66.09 o 
   0   1   0      174.91      176.39      3.69 o 
   1   1   0     1515.37     1637.53     38.19 o 
   2   1   0     2250.48     2261.76     53.71 o 
   3   1   0      104.98      108.00      3.59 o 
   4   1   0      526.49      532.00     21.39 o 
   5   1   0       89.86       86.99     10.20 o 
   6   1   0      520.10      485.71     24.40 o 
   7   1   0       10.07        8.18      8.46 o 
   8   1   0       30.54       44.75     12.50 o 
  -7   2   0       17.25       39.96     11.50 o 
  -6   2   0       90.20       99.29      6.64 o 
  -5   2   0      366.68      390.47     14.68 o 
  -4   2   0      836.55      816.61     22.79 o 
  -3   2   0      248.05      218.05      8.96 o 
  -2   2   0       49.22       52.52      3.63 o 
  -1   2   0      459.95      492.60     21.77 o 
   0   2   0      270.30      248.30      5.82 o 
   1   2   0       48.72       46.74      7.36 o 
   2   2   0      186.89      164.80      9.35 o 
   3   2   0      351.63      276.49     13.98 o 
   4   2   0      603.55      565.42     23.18 o 
   5   2   0      106.52       89.91     10.97 o 
   6   2   0        0.59        4.65      6.98 o 
   7   2   0      130.49      120.94     15.35 o 
  -6   3   0     1893.14     2021.41     51.11 o 
  -5   3   0       50.83       49.80      6.39 o 
  -4   3   0       26.75       21.01      4.56 o 
  -3   3   0      498.15      477.22     15.88 o 
  -2   3   0      621.29      632.09     12.19 o 
  -1   3   0      543.30      547.89     11.53 o 
   0   3   0      703.73      756.97     14.55 o 
   1   3   0      616.79      569.25     11.59 o 
   2   3   0      494.28      481.20      9.75 o 
   3   3   0       33.45       27.63      6.37 o 
   4   3   0      146.42      156.44     13.20 o 
   5   3   0      149.42      130.10     13.41 o 
   6   3   0      141.68      136.15     15.05 o 
   7   3   0       45.63       28.68     11.36 o 
  -7   4   0        9.86        3.83      5.86 o 
  -6   4   0       46.19       56.57      8.11 o 
  -5   4   0      365.49      374.73     16.16 o 
  -4   4   0      236.46      253.84      8.15 o 
  -3   4   0        7.60        6.33      1.67 o 
  -2   4   0      531.92      517.54     14.58 o 
  -1   4   0      704.87      674.18     14.42 o 
   0   4   0     1572.37     1565.08     27.45 o 
   1   4   0      121.19      110.91      5.14 o 
   2   4   0      606.49      577.67     22.44 o 
   3   4   0      887.37      856.26     30.70 o 
   4   4   0       49.43       54.83      9.59 o 
   5   4   0       12.14        0.77      6.63 o 
   6   4   0       10.05        9.86      8.74 o 
  -8   5   0       42.37       37.02      8.86 o 
  -7   5   0        0.52       -0.06      5.70 o 
  -6   5   0       20.96        8.34      5.64 o 
  -5   5   0       24.57       35.92      6.92 o 
  -4   5   0        4.14        0.67      3.89 o 
  -3   5   0       49.61       41.91      4.32 o 
  -2   5   0      907.07      930.39     19.67 o 
  -1   5   0       29.46       29.36      3.68 o 
   0   5   0      172.26      155.91      6.81 o 
   1   5   0     1690.96     1625.13     29.40 o 
   2   5   0      506.74      525.78     23.28 o 
   3   5   0        1.27       -2.41      5.56 o 
   4   5   0       24.63       21.93      8.62 o 
   5   5   0        4.36        9.98      8.52 o 
   6   5   0        0.64        0.32      8.58 o 
  -7   6   0       30.97       34.91      9.31 o 
  -6   6   0        9.73       17.81      7.08 o 
  -5   6   0       16.82       17.38      6.43 o 
  -4   6   0      103.72      101.26      6.90 o 
  -3   6   0        0.19        2.97      3.15 o 
  -2   6   0      100.46       96.59      6.30 o 
  -1   6   0      514.98      490.99     22.78 o 
   0   6   0      433.75      416.92     12.16 o 
   1   6   0       13.18        8.88      6.47 o 
   2   6   0      106.39      131.47     13.18 o 
   3   6   0       11.07       13.85      7.97 o 
   4   6   0        2.32        6.96      8.15 o 
   5   6   0       10.86        3.79      9.68 o 
  -7   7   0       12.49        9.82      8.18 o 
  -6   7   0       18.78       13.53      7.85 o 
  -5   7   0        0.04       -0.63      5.33 o 
  -4   7   0      116.67       99.96      7.71 o 
  -3   7   0      342.26      322.31     11.95 o 
  -2   7   0       21.28       21.49      4.63 o 
  -1   7   0       29.18       32.78      5.00 o 
   0   7   0       24.63       24.89      7.93 o 
   1   7   0       50.15       39.29      9.70 o 
   2   7   0       66.03       72.13     12.11 o 
   3   7   0       15.83       10.16      8.42 o 
   4   7   0       17.37       29.11     10.93 o 
  -6   8   0        9.94       -1.78      6.63 o 
  -5   8   0       72.39       83.14      8.38 o 
  -4   8   0        4.18        5.56      4.64 o 
  -3   8   0        0.44       -3.91      3.91 o 
  -2   8   0       58.01       62.03      7.03 o 
  -1   8   0       10.87       20.70      5.35 o 
   0   8   0        0.45        3.81      7.20 o 
   1   8   0       43.53       49.03     11.50 o 
   2   8   0        4.60       10.16      8.95 o 
  -5   9   0       21.85       13.71      8.72 o 
  -4   9   0       40.35       36.50     11.00 o 
  -3   9   0       24.86       31.05      6.62 o 
  -2   9   0        4.62        8.25      5.31 o 
  -1   9   0        1.66        7.14      8.20 o 
   0   9   0       54.93       82.03     13.96 o 
   1   9   0       24.47       28.09     11.28 o 
  -1  -9   1       39.50       39.72     11.74 o 
   0  -9   1        5.82        8.99      8.82 o 
   1  -9   1       31.80       47.97     11.28 o 
   2  -9   1       29.36       35.31      6.77 o 
   3  -9   1        0.85        1.49      5.09 o 
   4  -9   1        0.02       -4.49      4.49 o 
   5  -9   1        8.11       10.01      6.38 o 
  -3  -8   1       29.89       26.25     10.85 o 
  -2  -8   1       14.73       18.50     10.00 o 
  -1  -8   1       93.02      106.93     14.22 o 
   0  -8   1      139.02      161.48     15.84 o 
   1  -8   1      164.02      168.69      9.58 o 
   2  -8   1      251.59      234.85     11.07 o 
   3  -8   1        1.33        0.71      4.34 o 
   4  -8   1        0.33        1.75      4.28 o 
   5  -8   1        1.22        1.10      6.51 o 
   6  -8   1       37.25       22.46      8.32 o 
  -4  -7   1        0.22        7.18      9.72 o 
  -3  -7   1      216.98      243.78     19.10 o 
  -2  -7   1      248.11      279.00     19.71 o 
  -1  -7   1       33.28       42.42      9.64 o 
   0  -7   1       50.93       41.07      8.99 o 
   1  -7   1       23.10       23.46      4.62 o 
   2  -7   1      586.80      554.22     15.90 o 
   3  -7   1       28.92       25.78      4.88 o 
   4  -7   1       48.89       45.30      7.96 o 
   5  -7   1      102.65       99.18     11.28 o 
   6  -7   1        2.25        1.01      6.82 o 
   7  -7   1        7.46       10.12      7.71 o 
  -5  -6   1       10.72       23.55      9.78 o 
  -4  -6   1      154.71      194.82     17.46 o 
  -3  -6   1       11.28       12.58      7.67 o 
  -2  -6   1        0.44       -3.00      5.33 o 
  -1  -6   1      144.72      132.65     12.27 o 
   0  -6   1      107.74      117.95      6.63 o 
   1  -6   1       42.13       45.03      4.80 o 
   2  -6   1       54.57       47.49      5.01 o 
   3  -6   1       84.74       88.95     14.64 o 
   4  -6   1      122.78      118.88      7.39 o 
   5  -6   1       53.55       59.13      8.76 o 
   6  -6   1       48.66       66.96      9.70 o 
   7  -6   1       77.81      112.73     12.17 o 
   8  -6   1       26.20       31.42      8.80 o 
  -6  -5   1       23.08       16.51      9.90 o 
  -5  -5   1       59.13       47.75     10.85 o 
  -4  -5   1      178.13      191.56     15.94 o 
  -3  -5   1       48.59       52.09      9.39 o 
  -2  -5   1       80.07       80.87      9.78 o 
  -1  -5   1      119.41      129.31      6.83 o 
   0  -5   1       23.06       25.15      4.81 o 
   1  -5   1      106.24      114.94      5.84 o 
   2  -5   1      684.74      650.59     15.19 o 
   3  -5   1       52.86       59.33      4.87 o 
   4  -5   1       46.89       55.19      7.18 o 
   5  -5   1      295.41      316.81     16.08 o 
   6  -5   1        6.59        3.45      5.11 o 
   7  -5   1        2.04        5.78      5.58 o 
   8  -5   1        0.00       -5.36      8.62 o 
  -6  -4   1        7.19       -2.56      7.30 o 
  -5  -4   1       32.20       46.33     10.06 o 
  -4  -4   1     1011.12      984.53     34.87 o 
  -3  -4   1       33.29       26.61      6.77 o 
  -2  -4   1       48.62       41.54      6.92 o 
  -1  -4   1     1031.96     1015.72     26.54 o 
   0  -4   1       23.98       14.89      2.42 o 
   1  -4   1       45.78       42.65      3.43 o 
   2  -4   1     1002.30      992.08     19.31 o 
   3  -4   1     1305.78     1280.45     37.17 o 
   4  -4   1        2.25        7.32      3.85 o 
   5  -4   1       41.32       36.49      6.35 o 
   6  -4   1       45.69       36.43      7.12 o 
   7  -4   1       30.22       27.75      6.78 o 
  -7  -3   1       44.13       37.99     11.06 o 
  -6  -3   1        0.27        0.55      7.00 o 
  -5  -3   1       19.61        8.93      6.61 o 
  -4  -3   1      224.70      225.49     14.36 o 
  -3  -3   1      140.81      119.50      9.79 o 
  -2  -3   1      263.64      268.09     12.91 o 
  -1  -3   1       90.04      101.25      3.86 o 
   0  -3   1     3866.90     3837.96     58.47 o 
   1  -3   1     2314.13     2262.74     36.19 o 
   2  -3   1     2351.69     2296.22     55.31 o 
   3  -3   1      680.78      715.66     20.83 o 
   4  -3   1      146.33      152.74      9.15 o 
   5  -3   1        3.73        0.51      3.57 o 
   6  -3   1        0.40        4.46      4.58 o 
   8  -3   1       15.51       13.47     13.61 o 
  -7  -2   1       42.46       17.40      8.80 o 
  -6  -2   1        7.92       -1.05      6.41 o 
  -5  -2   1      184.84      163.85     13.28 o 
  -4  -2   1      471.17      477.12     20.39 o 
  -3  -2   1       29.11       36.41      5.66 o 
  -2  -2   1     2552.36     2648.24     62.39 o 
  -1  -2   1     5197.09     4665.75    101.58 o 
   0  -2   1      755.06      759.36     13.19 o 
   1  -2   1     6882.33     7027.58    103.09 o 
   2  -2   1       11.97        5.46      2.07 o 
   3  -2   1       75.87       82.01      5.76 o 
   4  -2   1        2.53        4.28      3.04 o 
   5  -2   1        2.28        2.49      3.33 o 
   6  -2   1      285.25      268.34     13.42 o 
   7  -2   1       61.70       52.70     12.41 o 
   8  -2   1       12.28       14.77     11.32 o 
  -8  -1   1        6.94       -4.87      8.15 o 
  -7  -1   1        5.10        9.86      7.65 o 
  -6  -1   1       41.14       52.94      9.86 o 
  -5  -1   1       48.97       58.94      8.84 o 
  -4  -1   1      663.43      630.06     22.93 o 
  -3  -1   1     3109.48     2959.78     45.84 o 
  -2  -1   1      189.73      188.90      8.67 o 
  -1  -1   1     1062.63     1089.28     26.00 o 
   0  -1   1     1465.72     1543.01     23.80 o 
   1  -1   1     2123.82     2109.09     44.43 o 
   2  -1   1      370.37      347.26     10.08 o 
   3  -1   1      830.71      781.48     19.76 o 
   4  -1   1      872.60      851.88     22.93 o 
   5  -1   1     1169.00     1140.68     23.59 o 
   6  -1   1       18.81       15.64      7.57 o 
   7  -1   1       94.94      123.32     15.62 o 
   8  -1   1       32.06       69.98     15.64 o 
  -7   0   1        0.99       -4.73      6.23 o 
  -6   0   1      372.76      415.23     21.65 o 
  -5   0   1      159.78      182.27     13.16 o 
  -4   0   1      219.13      230.33      6.89 o 
  -3   0   1      551.79      586.32     11.78 o 
  -2   0   1      931.99      970.85     16.35 o 
  -1   0   1     5883.19     5715.32     83.52 o 
   0   0   1       65.40       69.78      2.63 o 
   1   0   1     3695.01     3896.32     79.87 o 
   2   0   1     5286.99     5252.47    177.33 o 
   3   0   1       96.64       70.23      4.55 o 
   4   0   1       24.14       35.12      3.24 o 
   5   0   1       79.52       71.37      9.78 o 
   6   0   1       19.22       38.22     10.04 o 
   7   0   1       10.94       27.95     10.28 o 
   8   0   1       11.49        7.89      9.31 o 
  -7   1   1       34.74       50.83     10.77 o 
  -6   1   1       15.71       23.86      7.57 o 
  -5   1   1       95.10      100.95      5.69 o 
  -4   1   1      127.23      113.62      6.41 o 
  -3   1   1       39.18       41.62      3.81 o 
  -2   1   1     1350.23     1403.38     31.82 o 
  -1   1   1      948.81      932.06     12.23 o 
   0   1   1     1401.80     1411.57     21.96 o 
   1   1   1     2768.74     2855.12     43.48 o 
   2   1   1      430.67      475.66      9.67 o 
   3   1   1     2253.03     2391.11     38.82 o 
   4   1   1      106.69       83.11      9.47 o 
   5   1   1      103.19      110.49     11.89 o 
   6   1   1      228.97      215.57     16.87 o 
   7   1   1       87.86       49.43     12.51 o 
   8   1   1       18.59       38.52     12.94 o 
  -7   2   1        0.02        0.87      7.67 o 
  -6   2   1        0.42       -3.10      3.10 o 
  -5   2   1        0.44       -2.80      2.80 o 
  -4   2   1      106.77       98.50      6.75 o 
  -3   2   1      951.96      935.06     24.89 o 
  -2   2   1     5045.95     5147.67     62.54 o 
  -1   2   1     2859.44     3047.83     37.66 o 
   0   2   1       25.77       24.97      2.15 o 
   1   2   1     1999.81     2024.37     38.94 o 
   2   2   1     2339.11     2287.71     36.52 o 
   3   2   1      352.00      330.59     16.03 o 
   4   2   1      119.55      137.72     12.19 o 
   5   2   1       27.47       23.69      8.38 o 
   6   2   1        6.84        4.48      7.20 o 
   7   2   1        1.88        4.22      8.78 o 
  -8   3   1       42.75       42.92     11.16 o 
  -6   3   1      613.69      572.53     20.79 o 
  -5   3   1      174.91      183.40     10.42 o 
  -4   3   1      907.16      984.69     19.63 o 
  -3   3   1        3.62       20.05     12.66 o 
  -2   3   1      177.15      165.92      5.35 o 
  -1   3   1      225.85      234.19      6.74 o 
   0   3   1     1567.73     1523.54     43.04 o 
   1   3   1     1214.01     1221.32     28.00 o 
   2   3   1      337.23      322.21     10.31 o 
   3   3   1       69.75       61.88      8.44 o 
   4   3   1      131.61      118.15     12.29 o 
   5   3   1        4.97        1.66      6.11 o 
   6   3   1       22.16       20.29      9.13 o 
   7   3   1       67.53       71.03     13.91 o 
  -7   4   1        0.33        3.67      5.78 o 
  -6   4   1        5.94        3.87      4.99 o 
  -5   4   1      304.17      311.83     10.63 o 
  -4   4   1      211.38      204.52      7.35 o 
  -3   4   1     1336.10     1378.99     20.07 o 
  -2   4   1      116.64       81.43      4.80 o 
  -1   4   1      274.65      262.43      9.05 o 
   0   4   1        8.32        9.16      2.92 o 
   1   4   1     1142.98     1158.47     21.99 o 
   2   4   1       32.28       53.90      8.09 o 
   3   4   1       15.69        7.47      6.00 o 
   4   4   1        8.55       -1.16      5.70 o 
   5   4   1      101.74      129.26     14.72 o 
   6   4   1       83.83       75.72     13.45 o 
  -8   5   1      129.05      147.37     13.91 o 
  -7   5   1        4.42        6.55      6.23 o 
  -6   5   1       36.23       37.67      7.85 o 
  -5   5   1      146.08      107.91      9.94 o 
  -4   5   1      190.71      181.93      9.21 o 
  -3   5   1      103.51      117.93      6.56 o 
  -2   5   1        2.93       -1.42      3.45 o 
  -1   5   1       89.94      106.32      9.24 o 
   0   5   1      365.09      397.01     11.46 o 
   1   5   1       16.16       17.38      3.39 o 
   2   5   1      267.08      246.00     16.06 o 
   3   5   1     1667.11     1582.71     49.59 o 
   4   5   1       12.42       15.19      7.75 o 
   5   5   1        1.06       -6.88      6.88 o 
  -7   6   1       12.12       26.65      8.46 o 
  -6   6   1       32.67       20.91      7.10 o 
  -5   6   1        1.95       -0.02      5.15 o 
  -4   6   1        2.22        4.01      3.63 o 
  -3   6   1        8.61        9.88      3.75 o 
  -2   6   1       39.36       34.08      4.60 o 
  -1   6   1      199.28      201.66      8.82 o 
   0   6   1      233.12      256.17      9.82 o 
   1   6   1      649.76      695.31     28.31 o 
   2   6   1      117.47      130.01     13.49 o 
   3   6   1       41.75       42.78     10.43 o 
   4   6   1      151.60      128.04     15.76 o 
   5   6   1        2.56       -2.29      8.36 o 
  -7   7   1       30.44       47.59     10.71 o 
  -6   7   1       12.70       13.21      7.36 o 
  -5   7   1       31.70       23.90      7.81 o 
  -4   7   1        7.30       15.11      4.60 o 
  -3   7   1       31.82       39.81      5.69 o 
  -2   7   1      109.06      117.02      7.88 o 
  -1   7   1      285.56      303.95     14.43 o 
   0   7   1       83.88      105.61     12.43 o 
   1   7   1        5.03        5.46      7.02 o 
   2   7   1       33.14       24.36      8.64 o 
   3   7   1       10.89       11.32      8.86 o 
   4   7   1        0.29       -3.81      7.83 o 
  -6   8   1       13.35       10.57      8.20 o 
  -5   8   1       96.93      101.90     12.64 o 
  -4   8   1       31.33       32.15      7.60 o 
  -3   8   1      259.00      266.50     16.74 o 
  -2   8   1       12.20       13.12      5.04 o 
  -1   8   1        5.84        4.43      4.60 o 
   0   8   1       18.71       19.17      9.01 o 
   1   8   1        1.41        5.03      7.89 o 
   2   8   1        6.35       -7.26      7.26 o 
  -4   9   1        1.64       -6.69      6.69 o 
  -3   9   1        6.09        4.03      5.13 o 
  -2   9   1       80.25       84.82      8.50 o 
  -1   9   1        0.43        3.25      8.05 o 
   0   9   1        0.30       -7.26      7.95 o 
  -1  -9   2        2.00        6.49      9.25 o 
   0  -9   2        4.09        3.12      8.52 o 
   1  -9   2        3.86       -3.49      6.88 o 
   2  -9   2        1.08       -4.45      4.45 o 
   3  -9   2        1.83        4.38      4.91 o 
   4  -9   2       58.99       74.34     10.32 o 
   5  -9   2        1.80        0.48      5.56 o 
  -3  -8   2        3.34       -1.76      9.01 o 
  -2  -8   2       33.12       40.57     10.93 o 
  -1  -8   2        3.16       -2.90      6.84 o 
   0  -8   2       27.70       29.90      9.41 o 
   1  -8   2        5.49        3.94      4.28 o 
   2  -8   2      426.62      387.97     22.52 o 
   3  -8   2        0.18        0.88      4.16 o 
   4  -8   2        0.03        3.05      4.43 o 
   5  -8   2        4.26        4.63      6.76 o 
   6  -8   2       29.05       16.74      7.97 o 
  -4  -7   2       13.24       22.07      9.98 o 
  -3  -7   2       37.89       20.85      9.23 o 
  -2  -7   2        4.80       11.66      7.85 o 
  -1  -7   2        6.73        1.99      6.39 o 
   0  -7   2      189.87      170.61     12.19 o 
   1  -7   2        9.59        7.84      6.07 o 
   2  -7   2        1.02        1.43      3.58 o 
   3  -7   2      144.97      151.56     11.41 o 
   4  -7   2       50.20       47.45      6.05 o 
   5  -7   2      116.62      100.54     11.18 o 
   6  -7   2        0.05       -0.53      6.33 o 
   7  -7   2       15.37       11.26      7.71 o 
  -5  -6   2        0.61       -3.89      8.20 o 
  -4  -6   2        4.40        3.65      7.47 o 
  -3  -6   2      191.19      204.82     16.45 o 
  -2  -6   2      224.45      191.24     14.64 o 
  -1  -6   2        3.25        6.90      5.52 o 
   0  -6   2       51.61       58.22      4.98 o 
   1  -6   2      473.29      516.55     13.87 o 
   2  -6   2      321.31      308.50     10.57 o 
   3  -6   2        8.61        5.76      3.42 o 
   4  -6   2        0.42       -2.95      2.95 o 
   5  -6   2       58.81       57.12      8.56 o 
   6  -6   2       21.78       23.27      7.32 o 
   7  -6   2       90.51       76.83     10.28 o 
   8  -6   2        7.06       35.30     11.83 o 
  -6  -5   2       16.58        9.68      8.93 o 
  -5  -5   2       18.07       20.20      8.86 o 
  -4  -5   2      624.13      611.38     27.28 o 
  -3  -5   2        0.14        0.14      5.44 o 
  -2  -5   2       51.21       47.46      8.03 o 
  -1  -5   2      536.39      538.71     12.74 o 
   0  -5   2      720.74      722.79     12.19 o 
   1  -5   2      508.63      514.69     12.78 o 
   2  -5   2        8.33       12.84      6.48 o 
   3  -5   2        5.10        3.18      2.55 o 
   4  -5   2        0.94       -3.27      3.69 o 
   5  -5   2       48.39       49.67      7.83 o 
   6  -5   2       75.87       69.79      8.62 o 
   7  -5   2      162.37      148.66     14.42 o 
   8  -5   2        0.83       -2.37      8.64 o 
  -6  -4   2        9.79       14.34      8.78 o 
  -5  -4   2        7.64       15.48      7.26 o 
  -4  -4   2       98.58       82.39     10.20 o 
  -3  -4   2     1140.95     1125.08     35.68 o 
  -2  -4   2      389.34      398.52     17.37 o 
  -1  -4   2      108.04      149.46      8.51 o 
   0  -4   2      586.40      675.51     10.93 o 
   1  -4   2       19.11       15.82      2.57 o 
   2  -4   2      560.41      605.03     15.43 o 
   3  -4   2      173.27      182.18     11.01 o 
   4  -4   2      161.63      165.37     10.04 o 
   5  -4   2      407.92      401.80     16.76 o 
   6  -4   2      135.57      121.26      9.94 o 
   7  -4   2       18.87       14.67      7.32 o 
  -7  -3   2        0.56        4.42      7.87 o 
  -6  -3   2       83.39       91.88     12.41 o 
  -5  -3   2      233.81      239.72     15.67 o 
  -4  -3   2       60.77       55.31      8.01 o 
  -3  -3   2      257.29      258.99     13.44 o 
  -2  -3   2      307.87      350.23      8.68 o 
  -1  -3   2     1124.05     1256.18     21.58 o 
   0  -3   2     2400.67     2473.10     31.42 o 
   1  -3   2       24.67       26.61      2.45 o 
   2  -3   2       99.53       92.73      6.75 o 
   3  -3   2     2789.41     3014.41     67.36 o 
   4  -3   2      571.03      555.57     18.27 o 
   5  -3   2      729.17      743.33     23.27 o 
   6  -3   2      149.71      154.66     11.28 o 
   8  -3   2        3.88        4.54     13.19 o 
  -7  -2   2       86.45       88.66     12.51 o 
  -6  -2   2      102.71      113.52     12.51 o 
  -5  -2   2       43.56       55.76      8.72 o 
  -4  -2   2       22.71       20.20      5.60 o 
  -3  -2   2        0.17       -2.54      2.54 o 
  -2  -2   2      416.67      449.58     15.31 o 
  -1  -2   2      698.59      720.85     12.77 o 
   0  -2   2    12348.42    12793.04    151.12 o 
   1  -2   2     6774.01     6731.25    142.66 o 
   2  -2   2      274.69      220.79      8.25 o 
   3  -2   2        5.79        3.25      2.49 o 
   4  -2   2      271.98      236.16     10.82 o 
   5  -2   2      502.18      503.90     18.05 o 
   6  -2   2      414.51      407.47     16.91 o 
   7  -2   2        8.95        9.49      9.23 o 
   8  -2   2       17.73       11.36     11.68 o 
  -7  -1   2       42.03       40.79      9.74 o 
  -6  -1   2        0.05        5.60      6.19 o 
  -5  -1   2        3.33        8.46      5.36 o 
  -4  -1   2       46.24       45.45      6.61 o 
  -3  -1   2      552.68      581.75     15.20 o 
  -2  -1   2     2547.76     2500.99     38.24 o 
  -1  -1   2    10807.62    10158.79    133.53 o 
   0  -1   2      187.98      190.46      3.57 o 
   1  -1   2     2928.19     3032.16     63.96 o 
   2  -1   2     1963.19     2034.02     45.13 o 
   3  -1   2     2801.30     2886.87     63.23 o 
   4  -1   2      348.16      367.77     12.99 o 
   5  -1   2       91.94       96.01      6.11 o 
   6  -1   2       28.44       36.98      9.70 o 
   7  -1   2       18.24       22.76     10.06 o 
   8  -1   2       15.73       37.87     14.58 o 
  -6   0   2      687.23      635.05     25.81 o 
  -5   0   2        3.49        2.52      4.34 o 
  -4   0   2       86.86       61.47      5.48 o 
  -3   0   2     5137.78     5532.64     82.82 o 
  -2   0   2      857.03      826.10     26.87 o 
  -1   0   2     2800.01     2806.28     42.14 o 
   0   0   2       10.85       10.03      3.51 o 
   1   0   2     1832.80     2004.68     43.13 o 
   2   0   2     1178.01     1188.01     27.47 o 
   3   0   2      212.80      211.58      8.55 o 
   4   0   2      210.32      205.21      7.44 o 
   5   0   2      109.34       96.88     11.48 o 
   6   0   2       24.62       20.14      9.07 o 
   7   0   2       51.32       34.44     11.62 o 
   8   0   2      105.82      123.20     17.81 o 
  -6   1   2      378.84      431.38     20.60 o 
  -5   1   2      327.81      353.19     10.30 o 
  -4   1   2        1.86        2.32      2.00 o 
  -3   1   2       69.61       95.76      4.43 o 
  -2   1   2     1876.69     1734.41     27.93 o 
  -1   1   2     7964.14     7852.19     93.45 o 
   0   1   2     2072.96     2171.34     33.77 o 
   1   1   2     1538.79     1633.54     26.77 o 
   2   1   2     1241.77     1273.66     22.51 o 
   3   1   2      773.43      808.73     16.31 o 
   4   1   2        5.80        6.57      5.13 o 
   5   1   2      186.67      166.47     14.72 o 
   6   1   2      403.25      363.86     22.30 o 
   7   1   2       18.27       25.96     10.53 o 
  -8   2   2       48.57       55.27     11.62 o 
  -7   2   2      243.05      273.97     18.68 o 
  -6   2   2       62.05       46.45      4.42 o 
  -5   2   2      512.33      500.77     13.35 o 
  -4   2   2      441.12      447.69     11.64 o 
  -3   2   2     2469.10     2544.79     40.92 o 
  -2   2   2      380.23      368.64      6.70 o 
  -1   2   2      126.58      122.68      5.34 o 
   0   2   2      155.63      129.01      4.54 o 
   1   2   2      252.31      263.81      8.86 o 
   2   2   2        3.94        3.88      1.79 o 
   3   2   2     1445.53     1552.56     38.11 o 
   4   2   2      295.05      294.22     17.44 o 
   5   2   2       98.69       80.13     11.93 o 
   6   2   2      104.86       90.89     13.67 o 
   7   2   2        1.93       -3.43      8.13 o 
  -8   3   2        0.70        6.00      7.81 o 
  -7   3   2        4.33       -1.74      5.92 o 
  -6   3   2      154.10      152.11     13.53 o 
  -5   3   2       43.25       44.09      4.62 o 
  -4   3   2        2.23        0.60      2.31 o 
  -3   3   2      243.53      237.09      5.88 o 
  -2   3   2      400.20      388.81      7.90 o 
  -1   3   2        2.36        0.32      1.54 o 
   0   3   2       40.41       40.52      4.26 o 
   1   3   2     2907.73     2817.42     45.29 o 
   2   3   2     1891.78     1835.23     31.55 o 
   3   3   2      467.19      448.81     20.69 o 
   4   3   2       24.75       30.77      8.01 o 
   5   3   2       57.41       45.35     10.30 o 
   6   3   2       15.08       15.15      9.07 o 
   7   3   2        1.61       -2.76      9.19 o 
  -7   4   2       17.22       10.35      6.04 o 
  -6   4   2      107.25      100.36      9.88 o 
  -5   4   2        0.28        4.26      2.94 o 
  -4   4   2      136.47      161.75      8.43 o 
  -3   4   2      710.74      760.03     12.86 o 
  -2   4   2      268.70      244.90     12.03 o 
  -1   4   2     1754.98     1836.03     32.09 o 
   0   4   2     4261.45     4354.06     68.49 o 
   1   4   2      221.73      211.44      7.53 o 
   2   4   2       53.17       46.71      8.03 o 
   3   4   2        4.82        8.40      6.00 o 
   4   4   2      291.04      255.65     17.98 o 
   5   4   2       51.30       46.77     10.91 o 
   6   4   2       14.04       22.68     10.39 o 
  -8   5   2       66.37       68.70     11.18 o 
  -7   5   2        0.01       -4.48      4.48 o 
  -6   5   2        7.62       -0.89      5.07 o 
  -5   5   2       93.72      106.14     10.24 o 
  -4   5   2        6.23        7.12      4.20 o 
  -3   5   2      496.14      477.62     18.91 o 
  -2   5   2      509.43      480.79     14.05 o 
  -1   5   2      177.72      184.58      7.96 o 
   0   5   2       34.01       40.57      4.52 o 
   1   5   2       90.92      100.56      9.97 o 
   2   5   2      269.24      282.60     17.38 o 
   3   5   2        2.00        5.25      6.65 o 
   4   5   2      142.19      156.29     15.94 o 
   5   5   2       55.73       51.10     12.23 o 
  -7   6   2        3.45        7.53      6.84 o 
  -6   6   2        3.96        0.06      5.86 o 
  -5   6   2      184.81      182.03     13.43 o 
  -4   6   2       62.53       63.63      6.63 o 
  -3   6   2       68.53       69.28      6.16 o 
  -2   6   2      149.84      150.35      8.06 o 
  -1   6   2       29.03       27.04      4.70 o 
   0   6   2       24.10       31.01      4.99 o 
   1   6   2      105.35      103.72     11.70 o 
   2   6   2       16.56        9.59      7.04 o 
   3   6   2       30.57       40.06     10.57 o 
   4   6   2       93.60       92.15     14.46 o 
  -7   7   2       52.68       45.31     10.49 o 
  -6   7   2       70.04       82.84     11.83 o 
  -5   7   2       15.94       14.99      7.18 o 
  -4   7   2        0.32       -5.40      5.40 o 
  -3   7   2       10.89       11.87      7.72 o 
  -2   7   2      200.60      187.17      9.72 o 
  -1   7   2       17.77       22.26      8.73 o 
   0   7   2        2.39        0.71      6.63 o 
   1   7   2      175.76      155.73     15.33 o 
   2   7   2       33.38       65.07     12.17 o 
   3   7   2        0.46       -4.62      6.86 o 
  -6   8   2        0.01       -4.10      6.86 o 
  -5   8   2       25.84       16.09      8.19 o 
  -4   8   2       10.91        9.92      7.04 o 
  -3   8   2       66.80       59.07      7.83 o 
  -2   8   2       98.57      108.18      8.79 o 
  -1   8   2       81.00       97.25     10.96 o 
   0   8   2        0.40       -0.20      7.42 o 
   1   8   2        3.58        4.65      8.76 o 
   2   8   2       14.79       11.38     10.04 o 
  -4   9   2       26.41       26.49      9.96 o 
  -3   9   2        4.25       -0.79      7.77 o 
  -2   9   2      108.67      109.51      9.59 o 
  -1   9   2       28.70       25.17     10.85 o 
   0   9   2       16.92       10.65     10.33 o 
   2 -10   3        1.25       -3.20      7.67 o 
   3 -10   3        2.11        4.58      5.78 o 
  -1  -9   3       44.45       36.59     10.99 o 
   0  -9   3        0.92        2.13      7.85 o 
   1  -9   3        6.57       -2.33      7.06 o 
   2  -9   3       64.05       79.70      7.94 o 
   3  -9   3       15.96       13.52      5.55 o 
   4  -9   3       43.72       47.56      7.46 o 
   5  -9   3        4.18        9.49      7.71 o 
  -3  -8   3       13.58        9.31      9.51 o 
  -2  -8   3       13.10       10.95      8.78 o 
  -1  -8   3       26.72       30.08      9.55 o 
   0  -8   3      162.28      135.29     14.09 o 
   1  -8   3       48.49       54.91      7.42 o 
   2  -8   3        3.14        8.88      4.41 o 
   3  -8   3        0.52        0.30      4.09 o 
   4  -8   3       11.14        9.92      4.70 o 
   5  -8   3       41.26       38.16      8.80 o 
   6  -8   3        4.07        4.81      6.69 o 
  -4  -7   3       27.99       38.26     11.14 o 
  -3  -7   3        0.67        4.69      7.18 o 
  -2  -7   3       77.10       93.79     12.31 o 
  -1  -7   3      202.48      178.31     14.74 o 
   0  -7   3        1.02        6.02      5.70 o 
   1  -7   3      144.83      136.55      7.74 o 
   2  -7   3      388.05      399.40     12.97 o 
   3  -7   3       74.40       77.62      6.75 o 
   4  -7   3        0.05        1.68      3.62 o 
   5  -7   3       97.96       95.59     10.95 o 
   6  -7   3       31.00       31.12      8.26 o 
   7  -7   3        8.50       15.17      9.25 o 
  -5  -6   3       29.49       43.98      8.00 o 
  -4  -6   3      159.86      147.24     14.74 o 
  -3  -6   3        3.76        5.21      6.57 o 
  -2  -6   3        1.50        0.22      5.40 o 
  -1  -6   3       32.68       37.85      7.57 o 
   0  -6   3        0.51        5.84      3.05 o 
   1  -6   3       53.93       56.73      4.94 o 
   2  -6   3      220.58      211.33      8.59 o 
   3  -6   3      370.58      358.52     11.70 o 
   4  -6   3      411.38      403.11     17.82 o 
   5  -6   3        0.14        0.81      4.50 o 
   6  -6   3        2.84        4.86      4.23 o 
   7  -6   3       22.33       27.00      9.11 o 
  -6  -5   3      115.16      107.54     14.99 o 
  -5  -5   3       75.81       68.29     11.99 o 
  -4  -5   3       33.63       32.17      8.80 o 
  -3  -5   3        0.72        1.26      5.19 o 
  -2  -5   3        0.54       -0.77      3.46 o 
  -1  -5   3      103.45      105.52      5.89 o 
   0  -5   3      322.35      313.51      7.24 o 
   1  -5   3      241.33      224.09     13.36 o 
   2  -5   3      548.13      511.58     12.98 o 
   3  -5   3        7.87       10.07      3.97 o 
   4  -5   3       89.12       90.25      8.56 o 
   5  -5   3       18.13       19.96      5.82 o 
   6  -5   3       26.07       28.87      7.91 o 
   7  -5   3       87.06       93.00     12.21 o 
   8  -5   3       46.54       53.55     12.09 o 
  -6  -4   3        5.15        2.54      7.24 o 
  -5  -4   3       12.90       18.01      7.28 o 
  -4  -4   3       94.96       95.91     10.51 o 
  -3  -4   3      168.07      159.82     11.66 o 
  -2  -4   3      284.12      311.13     15.58 o 
  -1  -4   3     3117.94     3131.35     56.52 o 
   0  -4   3      713.91      652.61     11.02 o 
   1  -4   3      849.73      776.60     12.97 o 
   2  -4   3      231.30      196.11      6.93 o 
   3  -4   3       65.17       35.49      5.11 o 
   4  -4   3      145.30      128.61      9.19 o 
   5  -4   3       13.98       15.25      5.52 o 
   6  -4   3      106.12       97.50     10.24 o 
   7  -4   3        2.04        1.08      6.21 o 
  -7  -3   3        0.02        8.58      8.03 o 
  -6  -3   3       17.47       13.00      7.42 o 
  -5  -3   3        2.76        9.27      5.62 o 
  -4  -3   3       13.25        4.26      4.85 o 
  -3  -3   3     1817.04     1728.09     45.61 o 
  -2  -3   3     2500.66     2453.84     32.52 o 
  -1  -3   3     1143.28     1124.43     24.32 o 
   0  -3   3      240.29      227.76      5.05 o 
   1  -3   3     1727.15     1700.06     29.77 o 
   2  -3   3     1440.60     1385.12     33.85 o 
   3  -3   3       15.81       31.28      4.99 o 
   4  -3   3      239.22      249.51     12.33 o 
   5  -3   3     1077.28     1046.96     31.23 o 
   6  -3   3       43.46       36.67      6.94 o 
   8  -3   3        5.70        3.87     13.98 o 
  -6  -2   3       41.41       37.61      8.82 o 
  -5  -2   3       37.28       46.74      7.85 o 
  -4  -2   3      484.39      451.09     18.30 o 
  -3  -2   3       12.89       17.09      1.92 o 
  -2  -2   3       41.42       33.00      3.85 o 
  -1  -2   3     1029.21     1067.31     18.98 o 
   0  -2   3     4619.50     4716.10     57.62 o 
   1  -2   3      141.77      136.34      9.09 o 
   2  -2   3      625.33      607.58     17.85 o 
   3  -2   3     1615.99     1759.98     42.43 o 
   4  -2   3      152.57      152.47      9.02 o 
   5  -2   3       47.94       49.07      6.13 o 
   6  -2   3      602.45      580.48     20.69 o 
   7  -2   3       33.44       46.29     13.27 o 
   8  -2   3        4.42        1.07     11.30 o 
  -8  -1   3        4.47        3.59      8.50 o 
  -6  -1   3       14.06       15.62      6.47 o 
  -5  -1   3       28.01       38.30      6.78 o 
  -4  -1   3      143.61      166.02      9.98 o 
  -3  -1   3      644.86      581.20      9.94 o 
  -2  -1   3      520.97      492.90     10.49 o 
  -1  -1   3       89.53       73.24      2.48 o 
   0  -1   3       20.00       18.13      1.33 o 
   1  -1   3      434.01      431.50     12.75 o 
   2  -1   3      741.75      789.75     20.95 o 
   3  -1   3      316.78      346.22     12.34 o 
   4  -1   3      227.95      199.42      9.55 o 
   5  -1   3      247.75      255.97     14.92 o 
   6  -1   3        5.24       -3.87      6.35 o 
   7  -1   3        0.03       -6.33      7.91 o 
   8  -1   3        0.12       -3.57     11.54 o 
  -8   0   3       38.17       46.82     11.48 o 
  -7   0   3      108.75       70.52     11.99 o 
  -6   0   3       74.48       62.71      8.76 o 
  -5   0   3      418.98      398.24     16.94 o 
  -4   0   3      896.06      974.49     15.85 o 
  -3   0   3       10.40       18.68      1.89 o 
  -2   0   3     4249.48     4212.26     51.77 o 
  -1   0   3     5783.55     5746.06     88.90 o 
   0   0   3     1156.15     1213.86     20.76 o 
   1   0   3      803.02      834.89     20.97 o 
   2   0   3     1121.08     1004.94     72.14 o 
   3   0   3     1050.31     1047.99     52.21 o 
   4   0   3      283.23      291.61     21.84 o 
   5   0   3       78.35       81.76     11.24 o 
   6   0   3       21.81       25.84      9.29 o 
   7   0   3        7.46        6.94      8.84 o 
   8   0   3       49.61       44.02     14.18 o 
  -8   1   3        0.81       10.06      7.95 o 
  -7   1   3       46.03       55.11     10.85 o 
  -6   1   3       19.86       12.07      6.76 o 
  -5   1   3        3.53        3.25      2.22 o 
  -4   1   3      641.55      709.25     12.62 o 
  -3   1   3      360.93      374.04      9.52 o 
  -2   1   3       98.13       85.43      3.84 o 
  -1   1   3      195.32      208.62      4.18 o 
   0   1   3    22490.94    21475.31    341.81 o 
   1   1   3     1659.28     1564.34     42.46 o 
   2   1   3      483.11      449.89     15.06 o 
   3   1   3      120.63      177.59      6.83 o 
   4   1   3       47.06       42.07      8.30 o 
   5   1   3        9.00        5.68      6.29 o 
   6   1   3       70.46       50.02     11.26 o 
   7   1   3       23.85       14.83      9.66 o 
  -8   2   3       37.94       32.76     10.34 o 
  -7   2   3      143.50      131.73     13.47 o 
  -6   2   3        6.76        4.16      3.49 o 
  -5   2   3      257.03      293.84     10.01 o 
  -4   2   3       35.84       36.84      3.83 o 
  -3   2   3      512.01      501.27     11.67 o 
  -2   2   3      576.45      523.32      8.79 o 
  -1   2   3     2547.63     2504.03     32.38 o 
   0   2   3     2959.34     3020.27     47.36 o 
   1   2   3      340.67      363.33      9.28 o 
   2   2   3       26.05       94.14      8.76 o 
   3   2   3       88.56      101.57      9.25 o 
   4   2   3      150.34      153.17     13.87 o 
   5   2   3       10.85       17.00      8.07 o 
   6   2   3      423.56      395.25     25.14 o 
   7   2   3        0.07        7.65      9.74 o 
  -8   3   3       24.05       44.26     11.24 o 
  -7   3   3       46.78       46.17      9.64 o 
  -6   3   3        0.02       -3.23      3.23 o 
  -5   3   3      114.17      120.59     12.56 o 
  -4   3   3      261.50      239.10      8.33 o 
  -3   3   3      460.19      442.96      8.76 o 
  -2   3   3      120.53      132.92      4.89 o 
  -1   3   3       65.15       70.23      7.18 o 
   0   3   3      129.73      133.16      5.54 o 
   1   3   3      208.40      228.97      7.57 o 
   2   3   3       98.24       95.99      5.24 o 
   3   3   3      887.18      874.03     31.63 o 
   4   3   3      660.58      595.74     27.09 o 
   5   3   3      105.84      120.05     14.42 o 
   6   3   3        0.34       -1.95      7.53 o 
  -7   4   3       10.45        0.67      5.76 o 
  -6   4   3      890.95      826.55     28.72 o 
  -5   4   3        9.62        2.76      4.56 o 
  -4   4   3        5.67        0.97      2.69 o 
  -3   4   3       34.16       25.23      2.66 o 
  -2   4   3       30.40       31.34      3.60 o 
  -1   4   3      608.31      626.50     14.64 o 
   0   4   3      441.98      447.27     25.34 o 
   1   4   3      408.71      381.14     11.43 o 
   2   4   3      928.54      908.25     31.75 o 
   3   4   3        4.09        8.01      6.31 o 
   4   4   3      126.28      137.97     14.60 o 
   5   4   3       17.87       23.65      9.60 o 
   6   4   3       91.67       94.70     15.37 o 
  -8   5   3        1.11        9.51      7.04 o 
  -7   5   3        0.12       -5.27      5.27 o 
  -6   5   3       93.22       96.44     10.77 o 
  -5   5   3       62.31       81.54     10.00 o 
  -4   5   3       28.56       17.89      6.11 o 
  -3   5   3       69.77       71.64      8.11 o 
  -2   5   3      310.08      309.96     19.13 o 
  -1   5   3      320.20      316.00     10.66 o 
   0   5   3     1383.71     1387.45     27.83 o 
   1   5   3        2.83        2.65      3.10 o 
   2   5   3      232.56      239.88     16.32 o 
   3   5   3       72.31       83.12     11.95 o 
   4   5   3       30.35       22.56      8.91 o 
   5   5   3        4.01       -3.73      7.81 o 
  -7   6   3        0.01       -4.99      6.35 o 
  -6   6   3        1.05        5.70      7.02 o 
  -5   6   3       11.34        6.45      6.76 o 
  -4   6   3        3.03        0.59      5.90 o 
  -3   6   3      199.54      213.64      9.79 o 
  -2   6   3      512.15      548.66     15.68 o 
  -1   6   3       16.73        8.06      9.69 o 
   0   6   3        1.31        2.07      3.66 o 
   1   6   3      189.68      204.19     15.74 o 
   2   6   3      190.68      194.95     16.87 o 
   3   6   3        2.16        2.90      7.44 o 
   4   6   3       33.51       24.75     10.45 o 
  -6   7   3       24.12       11.24      7.79 o 
  -5   7   3       15.43       10.63      7.34 o 
  -4   7   3      106.84      136.03     13.45 o 
  -3   7   3       63.99       50.00      9.43 o 
  -2   7   3       15.82       21.67      5.32 o 
  -1   7   3       33.28       42.79      6.49 o 
   0   7   3      279.15      340.50     21.11 o 
   1   7   3        1.49       -3.21      6.80 o 
   2   7   3       24.78       27.20     10.16 o 
   3   7   3        6.99        7.83      9.29 o 
  -5   8   3        4.71       14.99      8.68 o 
  -4   8   3       25.18       33.13      9.47 o 
  -3   8   3       58.77       67.83     10.87 o 
  -2   8   3        0.65        1.22      4.74 o 
  -1   8   3        0.49        2.23      5.11 o 
   0   8   3        6.93        2.49      8.36 o 
   1   8   3        0.50       -2.76      8.05 o 
  -3   9   3        0.06       -1.42      7.91 o 
  -2   9   3        5.20        3.59      7.61 o 
   1 -10   4        1.24       -4.99      7.40 o 
   2 -10   4        5.60        7.18      8.22 o 
   3 -10   4        4.03        1.53      6.27 o 
  -1  -9   4        6.33        6.37      8.48 o 
   0  -9   4        3.51        5.76      7.79 o 
   1  -9   4       47.25       44.32     10.87 o 
   2  -9   4        1.02        5.20      4.95 o 
   3  -9   4        1.62       12.10      7.06 o 
   4  -9   4       17.09       24.57      6.22 o 
   5  -9   4       27.01       52.15     11.40 o 
  -3  -8   4        3.44       -3.35      7.55 o 
  -2  -8   4        5.80        9.43      8.38 o 
  -1  -8   4       71.47       73.89     12.15 o 
   0  -8   4        0.04        3.29      6.65 o 
   1  -8   4       64.29       70.78      7.16 o 
   2  -8   4        0.38       -0.70      3.81 o 
   3  -8   4       16.89       21.47      6.72 o 
   4  -8   4        4.45        5.13      4.46 o 
   5  -8   4       21.58       26.98      9.11 o 
   6  -8   4       16.48       29.43      9.76 o 
  -4  -7   4        3.51        5.66      8.07 o 
  -3  -7   4       12.27        9.53      8.11 o 
  -2  -7   4        0.75        0.10      6.45 o 
  -1  -7   4       32.11       38.22      8.80 o 
   0  -7   4      229.77      231.71      9.98 o 
   1  -7   4      694.11      738.22     19.16 o 
   2  -7   4      473.14      436.61     14.22 o 
   3  -7   4        0.72       -0.32      2.84 o 
   4  -7   4        0.67       -0.15      6.70 o 
   5  -7   4        6.46        5.19      6.19 o 
   6  -7   4      104.35       97.70     13.04 o 
   7  -7   4        2.79        0.75      7.67 o 
  -5  -6   4       47.93       42.40      7.92 o 
  -4  -6   4        0.86        4.93      4.76 o 
  -3  -6   4       54.17       54.27      6.69 o 
  -2  -6   4      177.91      194.54     14.48 o 
  -1  -6   4      266.07      256.26     15.04 o 
   0  -6   4       97.39      117.48      8.20 o 
   1  -6   4        0.65        2.22      4.50 o 
   2  -6   4      359.00      345.92     11.63 o 
   3  -6   4        0.45        5.41      4.27 o 
   4  -6   4      148.75      146.81     12.09 o 
   5  -6   4      247.74      205.37     14.60 o 
   6  -6   4       32.38       55.17      9.96 o 
   7  -6   4        4.17       -6.11      6.11 o 
  -6  -5   4        0.10       -0.62      5.44 o 
  -5  -5   4        2.14        0.11      4.70 o 
  -4  -5   4      122.97      131.12     20.02 o 
  -3  -5   4       86.95       89.89      7.05 o 
  -2  -5   4      138.73      123.98      9.22 o 
  -1  -5   4       12.02       15.09      3.23 o 
   0  -5   4        1.12        3.28      1.82 o 
   1  -5   4      172.16      169.06      7.18 o 
   2  -5   4       30.51       28.39      3.95 o 
   3  -5   4      347.99      352.75     11.50 o 
   4  -5   4      346.91      386.05     17.82 o 
   5  -5   4       52.39       48.96      8.24 o 
   6  -5   4       14.15       15.82      6.69 o 
   7  -5   4       35.74       29.80      8.82 o 
   8  -5   4       70.10       75.25     12.51 o 
  -6  -4   4       88.15      100.78      9.50 o 
  -5  -4   4      298.54      343.65     14.23 o 
  -4  -4   4      415.00      418.07     14.50 o 
  -3  -4   4       13.37        9.00      3.74 o 
  -2  -4   4      169.38      168.84     12.27 o 
  -1  -4   4       70.20       73.15      3.54 o 
   0  -4   4      113.99      116.95      4.14 o 
   1  -4   4     1907.03     1941.36     33.63 o 
   2  -4   4      769.89      738.12     16.47 o 
   3  -4   4      195.44      206.55     11.40 o 
   4  -4   4        2.77        9.07      4.32 o 
   5  -4   4      198.57      176.03     11.76 o 
   6  -4   4        6.46        4.87      5.21 o 
   7  -4   4        0.27        0.77      5.36 o 
  -7  -3   4        1.49        5.98      8.89 o 
  -6  -3   4        1.38       -2.92      4.30 o 
  -5  -3   4        0.22       -2.83      3.49 o 
  -4  -3   4     1129.32     1119.92     26.21 o 
  -3  -3   4       19.46       25.37      3.94 o 
  -2  -3   4       19.99       15.34      2.07 o 
  -1  -3   4     4559.42     4748.54     59.03 o 
   0  -3   4      393.60      345.65      6.91 o 
   1  -3   4      194.90      173.93      5.92 o 
   2  -3   4     1637.88     1628.86     40.22 o 
   3  -3   4      618.64      551.97     18.98 o 
   4  -3   4      240.49      249.62     12.53 o 
   5  -3   4       37.88       30.49      5.96 o 
   6  -3   4       18.11       18.22      5.72 o 
   8  -3   4       42.06       75.48     20.71 o 
  -7  -2   4       19.85       11.87      8.95 o 
  -6  -2   4       42.64       39.15      9.92 o 
  -5  -2   4       54.60       55.20      5.93 o 
  -4  -2   4      303.33      300.76     10.40 o 
  -3  -2   4      924.44      906.08     14.29 o 
  -2  -2   4      891.83      808.84     12.84 o 
  -1  -2   4      548.96      504.66      9.64 o 
   0  -2   4     2706.55     2962.34     37.55 o 
   1  -2   4     1334.26     1312.04     32.38 o 
   2  -2   4     4760.84     4832.46    103.35 o 
   3  -2   4       59.03       70.38      6.08 o 
   4  -2   4      388.23      367.11     14.57 o 
   5  -2   4      135.58      143.50      9.75 o 
   6  -2   4        0.61        2.94      4.63 o 
   7  -2   4       10.55       12.44     10.22 o 
   8  -2   4        9.90        3.67     12.09 o 
  -8  -1   4       13.95        3.31      8.24 o 
  -7  -1   4      115.26      100.64     13.69 o 
  -6  -1   4       12.21       13.25      7.08 o 
  -5  -1   4      564.28      559.68     15.68 o 
  -4  -1   4      476.02      479.49      9.59 o 
  -3  -1   4      349.23      356.55      7.77 o 
  -2  -1   4      380.62      371.55      6.99 o 
  -1  -1   4     3623.70     3528.59     47.49 o 
   0  -1   4     1616.73     1575.24     43.43 o 
   2  -1   4       13.96       26.31      3.91 o 
   3  -1   4      304.91      325.06     12.57 o 
   4  -1   4       56.13       54.78      5.92 o 
   5  -1   4        0.82       -0.36      2.91 o 
   6  -1   4      435.72      457.40     26.80 o 
   7  -1   4      136.82      141.40     18.50 o 
   8  -1   4        4.09       -3.59     10.63 o 
  -8   0   4       11.64       13.23      9.53 o 
  -7   0   4       68.20       63.14     11.50 o 
  -6   0   4       10.83       21.12      7.53 o 
  -5   0   4       77.32       73.63      5.75 o 
  -4   0   4      413.92      381.85      8.39 o 
  -3   0   4     1951.21     1965.81     26.59 o 
  -2   0   4     1792.73     1801.46     23.75 o 
  -1   0   4       48.74       69.12      3.66 o 
   0   0   4     1149.86     1124.49     26.44 o 
   1   0   4      510.63      469.59     14.74 o 
   2   0   4       39.13       38.74      7.16 o 
   3   0   4       38.97       39.47      4.00 o 
   4   0   4      321.03      327.44     24.41 o 
   5   0   4      967.47     1028.63     38.84 o 
   6   0   4        5.27       23.19      9.41 o 
   7   0   4       36.02       29.47     11.99 o 
  -8   1   4        4.04       12.29      8.97 o 
  -7   1   4        9.78       15.66      7.61 o 
  -6   1   4      227.21      264.42     16.49 o 
  -5   1   4      155.39      156.61     15.31 o 
  -4   1   4      981.25     1041.56     16.67 o 
  -3   1   4      188.82      237.40      7.97 o 
  -2   1   4      210.91      234.77      7.03 o 
  -1   1   4        4.13        7.46      1.27 o 
   0   1   4      576.41      608.39     12.53 o 
   1   1   4     1353.84     1258.80     23.01 o 
   2   1   4     2758.46     2791.75     46.22 o 
   3   1   4      497.71      451.38     19.07 o 
   4   1   4      136.71      146.50     13.67 o 
   5   1   4       21.54        5.58      6.84 o 
   6   1   4        3.21       -6.33      6.33 o 
   7   1   4        9.83       13.94     10.00 o 
  -8   2   4       26.64       23.10     10.16 o 
  -7   2   4       50.54       58.22     10.61 o 
  -6   2   4       58.74       77.68      6.49 o 
  -5   2   4        7.26       12.82      3.55 o 
  -4   2   4       19.51       14.53      4.11 o 
  -3   2   4      151.74      172.32     14.16 o 
  -2   2   4      339.47      337.61      6.66 o 
  -1   2   4      453.65      451.98      8.55 o 
   0   2   4     7636.13     7808.25    116.60 o 
   1   2   4     2737.20     2787.63     45.71 o 
   2   2   4      164.26      144.32     17.55 o 
   3   2   4       91.91       89.65     12.01 o 
   4   2   4      283.19      262.07     17.62 o 
   5   2   4      178.24      190.63     17.42 o 
   6   2   4       72.85       70.08     14.00 o 
   7   2   4        4.24        4.34      9.31 o 
  -8   3   4        2.14       -0.51      7.79 o 
  -7   3   4      107.66      123.19     13.24 o 
  -6   3   4       15.89       25.07      8.56 o 
  -5   3   4       90.48      108.27      6.79 o 
  -4   3   4       13.62        9.07      3.07 o 
  -3   3   4       55.89       52.40      3.11 o 
  -2   3   4     1702.64     1645.82     23.48 o 
  -1   3   4     2810.48     2778.25     45.25 o 
   0   3   4       12.35        2.92      2.20 o 
   1   3   4      216.60      247.48     15.77 o 
   2   3   4     1233.37     1228.90     47.37 o 
   3   3   4      601.57      608.27     25.96 o 
   4   3   4      117.57      111.67     13.20 o 
   5   3   4        4.96       13.06      8.24 o 
   6   3   4       12.91       -3.85      7.46 o 
  -7   4   4       14.05       15.05      7.28 o 
  -6   4   4      418.37      417.23     19.70 o 
  -5   4   4       60.22       62.74      8.66 o 
  -4   4   4      563.40      588.40     28.98 o 
  -3   4   4      102.01      103.71      5.13 o 
  -2   4   4       90.52       95.41      5.54 o 
  -1   4   4       14.30       14.20      3.15 o 
   0   4   4      250.75      245.53      9.00 o 
   1   4   4      658.74      642.73     15.73 o 
   2   4   4       86.02       90.88     10.40 o 
   3   4   4       31.88       26.63      8.01 o 
   5   4   4       18.14       17.53      9.86 o 
  -7   5   4        0.28       -3.67      5.72 o 
  -6   5   4       49.57       50.55      9.51 o 
  -5   5   4      126.12      151.91     13.12 o 
  -4   5   4        1.95        6.31      5.46 o 
  -3   5   4      250.60      217.30     13.52 o 
  -2   5   4      322.23      319.21     10.90 o 
  -1   5   4      328.69      320.76     18.29 o 
   0   5   4       11.80       12.32      3.93 o 
   1   5   4      360.59      381.73     12.51 o 
   2   5   4      186.30      181.76     15.01 o 
   3   5   4        4.18        0.32      6.59 o 
   4   5   4        1.03       -6.94      6.94 o 
   5   5   4        3.08       -0.69      8.54 o 
  -7   6   4        5.44        3.85      7.47 o 
  -6   6   4        9.44       12.21      7.63 o 
  -5   6   4       17.34       25.62      8.11 o 
  -4   6   4      238.86      258.50     17.11 o 
  -3   6   4      130.27      125.48     11.99 o 
  -2   6   4        2.53        9.08      4.08 o 
  -1   6   4       50.40       54.10      6.10 o 
   0   6   4        3.34        1.59      4.00 o 
   1   6   4       13.91       16.43      7.71 o 
   2   6   4       23.51       19.88      9.09 o 
   3   6   4      390.55      371.44     23.66 o 
   4   6   4        1.73        4.93      7.93 o 
  -6   7   4       10.47       -1.12      7.57 o 
  -5   7   4        5.56       10.37      8.01 o 
  -4   7   4       14.28       13.69      8.58 o 
  -3   7   4       10.55        4.87      7.16 o 
  -2   7   4      172.19      186.39     10.31 o 
  -1   7   4       12.65        9.61      5.17 o 
   0   7   4       63.36       53.71     11.30 o 
   1   7   4       87.59      100.71     13.83 o 
   2   7   4      133.04      155.24     17.10 o 
  -5   8   4        9.89       10.89      9.01 o 
  -4   8   4       16.31       28.60     10.31 o 
  -3   8   4       10.17        6.45      8.09 o 
  -2   8   4        7.01        3.06      7.26 o 
  -1   8   4       33.04       28.54     10.08 o 
   0   8   4       62.40       65.31     13.20 o 
   1   8   4       22.80       29.72     11.16 o 
   1 -10   5      120.11      135.16     16.41 o 
   2 -10   5        0.37       -2.62      7.79 o 
   3 -10   5       20.89       20.01      6.73 o 
  -1  -9   5       43.11       42.07     11.40 o 
   0  -9   5       21.82       16.39      8.42 o 
   1  -9   5       29.44       31.34      9.47 o 
   2  -9   5        1.55        5.40      4.89 o 
   3  -9   5        5.16        9.48      8.97 o 
   4  -9   5        8.74        4.15      5.29 o 
   5  -9   5       28.01       34.85      9.90 o 
  -3  -8   5       41.23       37.71     11.26 o 
  -2  -8   5       38.98       50.95     10.95 o 
  -1  -8   5       34.71       38.34      9.82 o 
   0  -8   5        0.30        6.51      6.94 o 
   1  -8   5       26.64       20.46      5.23 o 
   2  -8   5        8.95       14.19      4.97 o 
   3  -8   5        2.04       -0.52      4.34 o 
   4  -8   5      111.06      108.58      9.02 o 
   5  -8   5       17.12        4.42      7.08 o 
   6  -8   5       23.95       22.92      9.01 o 
  -4  -7   5        3.94        4.91      8.50 o 
  -3  -7   5       15.57       24.18      8.36 o 
  -2  -7   5       61.72       61.78     10.57 o 
  -1  -7   5       21.94       28.76      8.26 o 
   0  -7   5       71.61       81.80     16.88 o 
   1  -7   5       14.39       11.61      4.12 o 
   2  -7   5      439.04      420.07     14.25 o 
   3  -7   5       36.08       56.83     13.29 o 
   4  -7   5        0.89        1.79      6.00 o 
   5  -7   5        6.86        2.92      6.27 o 
   6  -7   5       67.94       47.38     10.65 o 
   7  -7   5        9.06       18.20      9.23 o 
  -5  -6   5       19.71       16.18      6.10 o 
  -4  -6   5        2.70        4.66      5.18 o 
  -3  -6   5        6.14       11.63      4.66 o 
  -2  -6   5        7.30        4.87      5.60 o 
  -1  -6   5       17.60       28.18      6.96 o 
   0  -6   5      152.91      168.72      7.75 o 
   1  -6   5      336.39      350.96     27.41 o 
   2  -6   5       38.90       47.96      5.28 o 
   3  -6   5      112.57       98.16      7.07 o 
   4  -6   5      143.55      141.29     12.09 o 
   5  -6   5       42.25       20.59      7.16 o 
   6  -6   5       33.74       36.27      8.86 o 
   7  -6   5       55.58       65.78     11.26 o 
  -6  -5   5        0.03       -3.35      7.30 o 
  -5  -5   5        2.28        5.70      4.97 o 
  -4  -5   5       17.25       21.16      5.26 o 
  -3  -5   5      286.30      299.74     11.82 o 
  -2  -5   5      744.92      761.77     18.44 o 
  -1  -5   5      206.98      186.24      6.02 o 
   0  -5   5      330.44      350.86      8.16 o 
   1  -5   5      360.53      329.36     11.37 o 
   2  -5   5     1183.67     1068.74     26.28 o 
   3  -5   5       36.33       43.69      7.18 o 
   4  -5   5       42.16       35.52      7.14 o 
   5  -5   5       17.48       17.08      6.25 o 
   6  -5   5       21.77       17.75      7.14 o 
   7  -5   5       30.45       41.34      9.07 o 
  -6  -4   5       41.16       38.30     10.75 o 
  -5  -4   5       28.21       23.63      5.78 o 
  -4  -4   5      911.53      923.06     22.64 o 
  -3  -4   5      103.20      101.28      6.80 o 
  -2  -4   5        0.22        1.14      1.85 o 
  -1  -4   5       49.67       38.62      3.12 o 
   0  -4   5     2057.42     2134.06     29.34 o 
   1  -4   5     2017.29     1964.81     34.17 o 
   2  -4   5       12.04       14.13      2.96 o 
   3  -4   5       74.79       76.12      7.44 o 
   4  -4   5       70.81       76.71      8.21 o 
   5  -4   5       18.09       21.62      5.84 o 
   6  -4   5       21.78       15.19      6.21 o 
   7  -4   5       88.16       99.69     11.46 o 
  -7  -3   5        2.98       -6.19      6.19 o 
  -6  -3   5        0.42       -5.92      5.92 o 
  -5  -3   5       51.79       53.68      6.49 o 
  -4  -3   5      405.63      433.53     13.64 o 
  -3  -3   5      759.59      766.86     17.78 o 
  -2  -3   5      874.11      927.61     18.07 o 
  -1  -3   5       52.91       90.20      3.92 o 
   0  -3   5       98.69      100.75      3.87 o 
   1  -3   5        8.47        7.14      2.09 o 
   2  -3   5     2283.86     2367.81     55.92 o 
   3  -3   5      231.25      250.82     12.14 o 
   4  -3   5       43.37       27.67      5.48 o 
   5  -3   5       31.66       34.67      6.53 o 
   6  -3   5      287.46      308.92     16.18 o 
   8  -3   5       39.23       66.51     20.81 o 
  -7  -2   5       21.31       11.01      8.54 o 
  -6  -2   5        0.05        1.40      6.61 o 
  -5  -2   5      245.02      253.45     16.06 o 
  -4  -2   5      574.88      576.63     27.65 o 
  -3  -2   5      322.58      313.44     10.56 o 
  -2  -2   5      188.36      180.44      5.10 o 
  -1  -2   5       10.68       23.80      2.05 o 
   0  -2   5      765.51      709.33     14.13 o 
   1  -2   5        4.97        8.68      2.88 o 
   2  -2   5       91.71      110.54      7.36 o 
   3  -2   5     1455.27     1486.63     38.70 o 
   4  -2   5      881.90      957.66     28.77 o 
   5  -2   5      292.60      267.90     13.91 o 
   6  -2   5      165.83      162.90      9.73 o 
   7  -2   5       16.13       21.95     11.89 o 
   8  -2   5        1.70        0.16     11.89 o 
  -8  -1   5        2.76        6.75      9.45 o 
  -7  -1   5       44.52       22.03      8.88 o 
  -6  -1   5      410.33      387.21     21.47 o 
  -5  -1   5      182.60      194.92     14.19 o 
  -4  -1   5       42.03       32.67      2.82 o 
  -3  -1   5      399.33      414.81      8.24 o 
  -2  -1   5       27.49       50.37      2.60 o 
  -1  -1   5      255.77      274.56      5.66 o 
   0  -1   5     2336.22     2354.89     38.75 o 
   1  -1   5     2544.99     2582.47     58.54 o 
   3  -1   5       59.39       71.64      6.43 o 
   4  -1   5      102.14       78.00      7.36 o 
   5  -1   5      297.81      313.62     14.50 o 
   6  -1   5       63.56       62.37     12.84 o 
   7  -1   5       31.29       27.36     11.89 o 
  -8   0   5        8.13        6.86      9.19 o 
  -7   0   5      116.16       75.57     12.60 o 
  -6   0   5       33.15       33.57      8.48 o 
  -5   0   5       41.10       65.52      9.39 o 
  -4   0   5      325.14      347.61     10.36 o 
  -3   0   5      461.26      503.24      8.91 o 
  -2   0   5      581.27      538.90     12.42 o 
  -1   0   5     4365.29     4221.19     65.19 o 
   0   0   5     3618.96     3393.59     74.93 o 
   1   0   5     1021.16     1115.84     29.57 o 
   2   0   5      126.00      121.24      5.97 o 
   3   0   5      476.01      423.39     34.76 o 
   4   0   5      133.21      146.90      9.49 o 
   5   0   5       25.92       25.78      8.68 o 
   6   0   5       17.67       28.09     10.37 o 
   7   0   5       24.14       30.22     12.64 o 
  -8   1   5        6.45        5.54      8.18 o 
  -7   1   5       40.71       25.36      8.95 o 
  -6   1   5      216.70      251.41     16.71 o 
  -5   1   5        0.99        3.31      2.93 o 
  -4   1   5       48.32       70.14     10.16 o 
  -3   1   5     2449.99     2412.29     40.48 o 
  -2   1   5     1625.02     1608.79     28.33 o 
   0   1   5      504.08      519.08     11.79 o 
   1   1   5     1255.22     1387.59     25.71 o 
   2   1   5      556.99      558.81     13.98 o 
   3   1   5      672.33      696.20     27.39 o 
   5   1   5      259.50      278.82     20.20 o 
   6   1   5       49.96       57.38     12.90 o 
   7   1   5       10.42        7.14     10.77 o 
  -8   2   5        0.16       -2.11      8.38 o 
  -7   2   5        0.11        3.02      7.36 o 
  -6   2   5       64.52       75.75      7.30 o 
  -5   2   5      180.55      214.10      9.16 o 
  -4   2   5      132.98      150.81      7.08 o 
  -3   2   5       56.65       84.05      5.20 o 
  -2   2   5      151.10      134.29      4.07 o 
  -1   2   5     3059.47     3229.19     42.18 o 
   0   2   5       14.93       13.56      2.68 o 
   1   2   5      437.47      414.17     14.40 o 
   2   2   5     1340.82     1284.78     25.48 o 
   3   2   5      297.97      296.10     10.48 o 
   4   2   5        8.50       12.35      6.84 o 
   5   2   5       58.76       55.98     11.60 o 
   6   2   5       60.18       57.53     13.57 o 
  -8   3   5        1.04       11.75      9.21 o 
  -7   3   5      166.69      170.16     10.00 o 
  -6   3   5       22.96       37.65      7.11 o 
  -5   3   5       16.92       10.09      3.80 o 
  -4   3   5       78.03       69.78      5.51 o 
  -3   3   5      403.22      351.64     10.66 o 
  -2   3   5      403.07      396.65      8.61 o 
  -1   3   5      211.89      216.88      7.62 o 
   0   3   5      287.16      275.88      9.08 o 
   1   3   5      373.33      377.92     11.36 o 
   2   3   5        9.22        5.43      3.12 o 
   3   3   5      461.99      431.30     21.97 o 
   4   3   5        2.83        5.54      7.22 o 
   5   3   5      139.61      109.62     14.97 o 
   6   3   5       19.03       18.01     10.39 o 
  -7   4   5        1.18        8.89      6.69 o 
  -6   4   5       37.06       28.32      8.05 o 
  -5   4   5       72.60       68.98      9.49 o 
  -4   4   5        2.75       -2.54      3.62 o 
  -3   4   5      512.89      514.82     14.09 o 
  -2   4   5      762.63      719.75     16.60 o 
  -1   4   5      136.39      136.80     10.03 o 
   0   4   5        8.36       11.54      3.44 o 
   1   4   5      398.55      424.74     12.95 o 
   2   4   5      362.51      352.71     19.28 o 
   3   4   5      372.85      325.86     20.09 o 
   4   4   5        9.13       -6.51      6.51 o 
   5   4   5       41.34       26.94     10.51 o 
  -7   5   5       59.89       50.87     10.55 o 
  -6   5   5       84.98       96.67     12.11 o 
  -5   5   5        3.15       13.29      7.18 o 
  -4   5   5      166.22      184.14     14.14 o 
  -3   5   5      135.77      140.52     11.95 o 
  -2   5   5      106.04       83.91      9.55 o 
  -1   5   5      140.65      165.54      9.08 o 
   0   5   5      938.85     1019.88     23.18 o 
   1   5   5      431.91      451.49     14.15 o 
   2   5   5       45.11       39.09      9.37 o 
   3   5   5       83.87      105.88     13.61 o 
   4   5   5        5.58        6.71      8.95 o 
  -7   6   5        2.25       10.18      8.78 o 
  -6   6   5        2.13       -5.27      6.96 o 
  -5   6   5       36.21       41.44      9.92 o 
  -4   6   5        5.85        6.76      6.39 o 
  -3   6   5       92.70       71.39     10.51 o 
  -2   6   5       20.47       30.73      8.03 o 
  -1   6   5      298.50      295.67     17.65 o 
   0   6   5        1.50        0.92      4.08 o 
   1   6   5        3.93       -1.74      6.51 o 
   2   6   5        0.10        1.99      7.49 o 
   3   6   5        6.50       10.77      9.11 o 
  -6   7   5        0.97       -7.28      7.28 o 
  -5   7   5       18.74        0.65      7.36 o 
  -4   7   5       12.04        3.35      7.91 o 
  -3   7   5      113.01      123.30     13.61 o 
  -2   7   5       33.02       21.81      8.60 o 
  -1   7   5        1.12        2.38      4.89 o 
   0   7   5       10.30       10.16      8.38 o 
   1   7   5       25.45       40.08     11.16 o 
   2   7   5        3.36        6.31      9.27 o 
  -4   8   5        3.91       -7.93      8.15 o 
  -3   8   5       12.91       18.05      9.96 o 
  -2   8   5       19.55       13.47      9.27 o 
   0   8   5        0.84        3.33      9.47 o 
   2 -10   6        2.85        1.70      7.87 o 
  -1  -9   6        1.08        1.42      8.03 o 
   0  -9   6        4.56        3.75      7.49 o 
   1  -9   6        9.87        9.64      7.89 o 
   2  -9   6        6.18       11.45      5.28 o 
   3  -9   6        5.27        3.04      7.32 o 
   4  -9   6       11.60       10.01      5.54 o 
   5  -9   6       25.69       19.66      9.15 o 
  -3  -8   6        1.07       -1.79      7.95 o 
  -2  -8   6       12.06        2.94      7.47 o 
  -1  -8   6       54.46       70.14     11.28 o 
   0  -8   6       56.53       73.25     11.07 o 
   1  -8   6       14.28       11.49      4.75 o 
   2  -8   6       65.74       49.73      6.66 o 
   3  -8   6       48.21       62.25      7.33 o 
   4  -8   6       35.94       48.60      7.10 o 
   5  -8   6       32.72       21.01      9.01 o 
   6  -8   6        0.42       -6.73      6.73 o 
  -4  -7   6       81.76       91.82     13.39 o 
  -3  -7   6       19.52        8.60      7.71 o 
  -2  -7   6      250.59      202.63     15.61 o 
  -1  -7   6        9.01        5.07      6.51 o 
   0  -7   6      172.48      164.32      8.58 o 
   1  -7   6       15.10       11.00      4.12 o 
   2  -7   6       25.18       27.39      5.18 o 
   3  -7   6        0.30        3.71      3.84 o 
   4  -7   6        0.24       -0.47      6.07 o 
   5  -7   6       33.50       34.52      9.15 o 
   6  -7   6        0.70       -5.58      5.58 o 
   7  -7   6        1.63        3.57      7.99 o 
  -5  -6   6        1.24       -1.89      5.55 o 
  -4  -6   6       39.52       45.23      7.49 o 
  -3  -6   6       21.38       18.69      5.06 o 
  -2  -6   6       46.67       70.84      6.36 o 
  -1  -6   6      225.76      221.00     13.93 o 
   0  -6   6        1.20        2.75      3.02 o 
   1  -6   6       91.12       90.46     18.58 o 
   2  -6   6     1210.99     1224.96     26.21 o 
   3  -6   6       82.52       77.30      7.81 o 
   4  -6   6        2.44       10.41      5.82 o 
   5  -6   6        8.54        8.20      6.15 o 
   6  -6   6       84.02       78.72     10.95 o 
   7  -6   6       32.59       14.20      8.32 o 
  -6  -5   6       10.04       16.45     10.24 o 
  -5  -5   6       70.39       62.13      7.87 o 
  -4  -5   6      109.99      109.04      8.52 o 
  -3  -5   6       30.44       33.89      6.33 o 
  -2  -5   6        2.25        4.64      5.98 o 
  -1  -5   6       46.49       54.14      4.69 o 
   0  -5   6      226.17      229.82      6.89 o 
   1  -5   6        0.50        0.81      2.61 o 
   2  -5   6       77.93       84.93      5.93 o 
   3  -5   6       13.87        6.61      4.63 o 
   4  -5   6      583.59      503.92     21.20 o 
   5  -5   6       11.14        5.78      5.44 o 
   6  -5   6        0.64       -2.01      5.33 o 
   7  -5   6       48.40       47.75     10.04 o 
  -6  -4   6       48.87       60.06     12.41 o 
  -5  -4   6       13.17       24.85      8.84 o 
  -4  -4   6        1.53       -0.78      3.77 o 
  -3  -4   6       42.07       44.20      5.13 o 
  -2  -4   6      161.39      168.78      5.89 o 
  -1  -4   6       48.09       34.46      3.74 o 
   0  -4   6      284.05      313.87      7.65 o 
   1  -4   6       43.39       46.75      5.72 o 
   2  -4   6      964.73      964.72     29.00 o 
   3  -4   6      150.73      180.32     11.21 o 
   4  -4   6      165.28      149.96     10.95 o 
   5  -4   6       64.75       64.68      8.82 o 
   6  -4   6        0.04       -4.77      4.81 o 
   7  -4   6      111.53      126.42     12.94 o 
  -7  -3   6       30.15       36.37     11.66 o 
  -6  -3   6        1.26       -6.69      6.69 o 
  -5  -3   6        2.55        9.39      7.59 o 
  -4  -3   6      670.35      684.00     17.69 o 
  -3  -3   6       90.92       92.82      9.13 o 
  -2  -3   6        5.16        4.52      3.06 o 
  -1  -3   6     2152.66     2258.24     30.80 o 
   0  -3   6     1544.29     1461.86     22.81 o 
   1  -3   6     1030.69     1010.47     23.72 o 
   2  -3   6       48.58       76.91      7.34 o 
   3  -3   6       34.56       10.22      4.44 o 
   4  -3   6        0.89        3.31      4.02 o 
   5  -3   6        1.43       -3.45      4.30 o 
   6  -3   6       19.57       11.97      6.02 o 
   8  -3   6       61.18      129.01     25.96 o 
  -7  -2   6        0.25       -7.18      7.18 o 
  -6  -2   6       59.54       51.32     11.20 o 
  -5  -2   6       47.43       44.85      9.11 o 
  -4  -2   6       96.47       96.68     10.30 o 
  -3  -2   6      585.16      598.59     13.32 o 
  -2  -2   6     3660.18     3639.79     87.00 o 
  -1  -2   6      811.32      777.79     17.44 o 
   0  -2   6      299.78      301.11      9.78 o 
   2  -2   6       21.63       21.91      4.64 o 
   3  -2   6        2.49        6.80      3.96 o 
   4  -2   6       68.34       61.31      7.38 o 
   5  -2   6      841.83      856.30     28.09 o 
   6  -2   6        0.22        6.25      8.52 o 
   7  -2   6        2.37        1.66      9.74 o 
  -7  -1   6        0.48        1.76      7.42 o 
  -6  -1   6       11.43        8.01      6.82 o 
  -5  -1   6        3.44        2.09      5.46 o 
  -4  -1   6      764.76      757.42     25.13 o 
  -3  -1   6       64.18       67.16      3.31 o 
  -2  -1   6       19.80       32.50      2.17 o 
  -1  -1   6      268.97      287.57      8.72 o 
   0  -1   6       48.48       44.79      7.97 o 
   1  -1   6       32.27       32.05      4.87 o 
   2  -1   6      519.70      527.97     18.35 o 
   3  -1   6      717.66      786.08     24.93 o 
   5  -1   6       41.61       60.95     11.74 o 
   6  -1   6       71.92       70.89     13.95 o 
   7  -1   6       13.36       43.05     13.79 o 
  -8   0   6       20.58       13.35      9.45 o 
  -7   0   6      241.85      278.75     20.06 o 
  -6   0   6       78.66      100.42     12.54 o 
  -5   0   6       45.30       41.40      8.24 o 
  -4   0   6      123.11      111.51      6.30 o 
  -3   0   6       87.36       90.61      6.98 o 
  -2   0   6       87.85       92.93      8.97 o 
  -1   0   6      462.92      468.37      8.70 o 
   0   0   6     1356.18     1285.22     23.36 o 
   1   0   6     1477.87     1452.74     27.02 o 
   2   0   6     1458.03     1517.32     29.02 o 
   3   0   6       24.51       26.52      6.04 o 
   4   0   6       88.64       83.53      6.68 o 
   5   0   6      246.25      269.58     19.71 o 
   6   0   6        0.39       -1.14      7.69 o 
   7   0   6        3.89        3.73     10.57 o 
  -8   1   6       74.87       90.32     14.46 o 
  -7   1   6       35.39       38.50     10.41 o 
  -6   1   6       29.38       31.08      8.76 o 
  -5   1   6       42.58       28.98      4.65 o 
  -4   1   6      123.83      118.84      6.56 o 
  -3   1   6        7.94        3.41      2.48 o 
  -2   1   6      940.66      953.02     19.71 o 
  -1   1   6     5525.24     5565.90     69.52 o 
   0   1   6       21.59       53.87      3.97 o 
   1   1   6      317.32      357.71     10.69 o 
   2   1   6      313.24      316.39     20.94 o 
   3   1   6     1655.47     1633.12     36.15 o 
   4   1   6      551.58      609.68     28.37 o 
   5   1   6       65.59       61.60     12.25 o 
   6   1   6       10.29        0.45      7.83 o 
   7   1   6       16.99       21.22     11.04 o 
  -8   2   6        5.08       11.56      9.49 o 
  -7   2   6       14.12        7.42      7.40 o 
  -6   2   6       60.88       65.33     14.33 o 
  -5   2   6        1.37        0.07      3.25 o 
  -4   2   6      230.22      228.99     10.94 o 
  -3   2   6      512.35      510.96     13.51 o 
  -2   2   6     1091.62     1087.72     23.83 o 
  -1   2   6      240.57      253.66     13.87 o 
   0   2   6     2892.65     2960.10     48.94 o 
   1   2   6     1040.38      965.68     51.34 o 
   2   2   6      537.98      531.77     14.60 o 
   3   2   6        4.85        0.77      3.38 o 
   4   2   6       17.67       22.60      8.34 o 
   5   2   6       48.65       51.44     11.83 o 
   6   2   6       75.64       85.37     15.50 o 
  -7   3   6       28.06       26.54      6.18 o 
  -6   3   6        0.90       -0.85      3.96 o 
  -5   3   6      172.51      206.59     18.98 o 
  -4   3   6      194.70      245.80      9.77 o 
  -3   3   6        2.51        3.88      3.02 o 
  -2   3   6      234.90      222.30      8.97 o 
  -1   3   6     1528.38     1492.02     27.92 o 
   0   3   6      808.10      778.07     17.88 o 
   1   3   6      217.49      205.74      8.74 o 
   2   3   6       43.89       42.18      9.14 o 
   3   3   6      234.93      249.90     17.13 o 
   4   3   6        1.52        3.33      6.94 o 
   5   3   6        0.87        5.17      8.32 o 
   6   3   6       92.31       80.56     15.70 o 
  -7   4   6      101.41      129.59     13.79 o 
  -6   4   6       24.14       15.54      7.87 o 
  -5   4   6       36.35       31.70      7.79 o 
  -4   4   6       82.35       58.94      8.88 o 
  -3   4   6     1016.12      964.11     21.99 o 
  -2   4   6      194.75      197.99     12.75 o 
  -1   4   6        3.62        3.63      3.70 o 
   0   4   6       39.70       36.37      4.81 o 
   1   4   6        5.78        5.41      3.57 o 
   2   4   6        4.88        6.57      6.13 o 
   3   4   6      205.00      170.34     15.72 o 
   4   4   6      133.04      136.41     15.98 o 
   5   4   6       98.38      101.90     16.15 o 
  -7   5   6       29.98       40.71     10.24 o 
  -6   5   6      261.68      297.09     19.89 o 
  -5   5   6       41.15       46.69      9.55 o 
  -4   5   6        6.18       12.15      6.88 o 
  -3   5   6       61.69       42.70      8.34 o 
  -2   5   6        9.16       23.06      6.90 o 
  -1   5   6        4.89        2.42      3.68 o 
   0   5   6      216.99      223.92     21.71 o 
   1   5   6       82.09       93.64      7.57 o 
   2   5   6      321.86      365.93     21.49 o 
   3   5   6      109.26       84.90     12.90 o 
   4   5   6        1.63       -0.47      8.28 o 
  -6   6   6       13.88        1.56      8.52 o 
  -5   6   6       18.98       10.35      8.22 o 
  -4   6   6        0.16       -4.81      6.41 o 
  -3   6   6      116.06      135.02     13.41 o 
  -2   6   6       43.80       38.40      8.90 o 
  -1   6   6       44.46       70.41     10.08 o 
   0   6   6      434.19      508.28     21.50 o 
   1   6   6      103.86      120.50     14.02 o 
   2   6   6        0.57        5.88      8.72 o 
   3   6   6       11.63       17.69      9.68 o 
  -5   7   6        2.29        5.33      9.31 o 
  -4   7   6        3.48       12.29      9.21 o 
  -3   7   6       17.37        7.32      8.52 o 
  -2   7   6      142.94      138.28     14.76 o 
  -1   7   6       75.60       70.04     11.56 o 
   0   7   6       12.85       -0.10      8.13 o 
   1   7   6       11.67        3.59      8.30 o 
  -3   8   6        1.16        8.46     10.16 o 
  -2   8   6        0.26       -7.71      7.71 o 
  -1  -9   7        3.69        5.70      8.64 o 
   0  -9   7        0.65       -2.05      7.59 o 
   1  -9   7        7.37       19.17      8.66 o 
   2  -9   7        0.55        3.70      5.62 o 
   3  -9   7       23.01       20.82      6.31 o 
   4  -9   7       44.61       48.62      7.87 o 
   5  -9   7        0.76       -6.35      6.35 o 
  -3  -8   7       14.13       12.03      9.17 o 
  -2  -8   7       24.12       14.69      8.09 o 
  -1  -8   7        4.84        8.09      7.10 o 
   0  -8   7        5.33        9.01      6.67 o 
   1  -8   7       58.16       85.48     14.58 o 
   2  -8   7       55.74       66.25      7.31 o 
   3  -8   7       41.04       44.89      6.83 o 
   4  -8   7       19.58       18.68      7.69 o 
   5  -8   7       85.77       79.02     12.11 o 
   6  -8   7        0.03       -2.62      7.36 o 
  -4  -7   7       12.78       21.77      9.45 o 
  -3  -7   7        0.25       -1.05      6.59 o 
  -2  -7   7        0.35        6.49      6.76 o 
  -1  -7   7      150.96      148.23     12.90 o 
   0  -7   7       53.95       57.21      6.23 o 
   1  -7   7       16.45        9.70      5.08 o 
   2  -7   7        4.21       -1.62      3.45 o 
   3  -7   7      125.47      126.31      8.76 o 
   4  -7   7        2.99        4.89      6.23 o 
   5  -7   7       55.59       56.02     10.37 o 
   6  -7   7       24.81       31.97      9.33 o 
  -5  -6   7        0.15        1.12      7.89 o 
  -4  -6   7        5.25        0.81      4.91 o 
  -3  -6   7       72.51       64.96      6.90 o 
  -2  -6   7       37.93       38.85      5.64 o 
  -1  -6   7        6.16        6.17      5.23 o 
   0  -6   7      362.83      337.00     18.54 o 
   1  -6   7     2244.45     2199.16     40.61 o 
   2  -6   7      482.17      435.44     13.89 o 
   3  -6   7       20.37       15.74      6.29 o 
   4  -6   7       15.80       10.45      5.94 o 
   5  -6   7       25.26        2.07      6.07 o 
   6  -6   7       44.53       52.94     10.57 o 
   7  -6   7        0.09       -3.29      7.36 o 
  -6  -5   7        0.06        5.78      9.98 o 
  -5  -5   7       90.05      115.61     14.62 o 
  -4  -5   7       70.16       83.22     17.98 o 
  -3  -5   7        4.35        4.56      4.00 o 
  -2  -5   7      282.58      272.04     20.23 o 
  -1  -5   7      549.57      563.94     14.85 o 
   0  -5   7      190.92      209.59      6.80 o 
   1  -5   7       25.37       17.06      3.74 o 
   2  -5   7       41.55       30.26      4.45 o 
   3  -5   7        1.51       13.10      5.58 o 
   4  -5   7       37.09       59.70      8.95 o 
   5  -5   7       53.63       36.11      8.46 o 
   6  -5   7       10.02       16.41      7.46 o 
   7  -5   7       97.94      112.27     13.33 o 
  -6  -4   7       18.30        4.79      9.23 o 
  -5  -4   7        3.07       -4.99      6.90 o 
  -4  -4   7      211.16      248.98     10.87 o 
  -3  -4   7      252.55      260.90     14.48 o 
  -2  -4   7      123.16      107.91      5.04 o 
  -1  -4   7        6.34        3.57      2.14 o 
   0  -4   7        0.16       -1.51      1.77 o 
   1  -4   7      234.27      235.55      8.57 o 
   2  -4   7        7.28        8.20      4.65 o 
   3  -4   7       64.01       37.99      7.00 o 
   4  -4   7      318.85      351.90     17.70 o 
   5  -4   7      182.91      216.18     14.88 o 
   6  -4   7        7.22       -1.87      5.84 o 
   7  -4   7       31.80       29.47      8.88 o 
  -7  -3   7       12.31       12.82     10.51 o 
  -6  -3   7      232.72      194.72     17.93 o 
  -5  -3   7     1005.03     1066.96     39.25 o 
  -4  -3   7      624.98      644.95     26.58 o 
  -3  -3   7       26.97       21.91      3.79 o 
  -2  -3   7        0.41        0.41      1.91 o 
  -1  -3   7      131.12      140.28      5.90 o 
   0  -3   7       56.50       59.62      3.83 o 
   1  -3   7      160.95      171.91     10.16 o 
   2  -3   7      452.92      498.94     19.11 o 
   3  -3   7      607.89      661.73     23.52 o 
   4  -3   7        9.12       19.11      6.05 o 
   5  -3   7       71.78       67.38      8.92 o 
   6  -3   7       29.44       45.17      8.68 o 
   7  -3   7        0.26       -7.20     10.73 o 
  -7  -2   7        8.31        7.67      8.34 o 
  -6  -2   7        0.18        2.60      6.98 o 
  -5  -2   7        0.14       -2.01      5.56 o 
  -4  -2   7      372.68      359.57     18.45 o 
  -3  -2   7        4.17        1.15      2.70 o 
  -2  -2   7       24.73       28.16      3.38 o 
  -1  -2   7     1670.78     1727.17     24.80 o 
   0  -2   7      898.43      830.86     18.40 o 
   1  -2   7     1524.80     1742.76     44.50 o 
   3  -2   7      109.41       88.24      8.60 o 
   4  -2   7      104.45      104.57      9.71 o 
   5  -2   7        1.82        4.32      5.31 o 
   6  -2   7       63.08       64.02     14.06 o 
   7  -2   7        1.59        2.49     10.79 o 
  -7  -1   7        7.90        5.03      8.66 o 
  -6  -1   7       37.46       40.99     10.04 o 
  -5  -1   7       34.66       45.84      8.97 o 
  -4  -1   7       34.64       32.68      4.32 o 
  -3  -1   7      292.62      273.58      9.54 o 
  -2  -1   7     1382.87     1249.81     18.52 o 
  -1  -1   7     1999.63     1859.63     33.45 o 
   0  -1   7        0.93        5.76      2.69 o 
   1  -1   7      935.67      944.21     28.25 o 
   2  -1   7     2379.14     2448.33     59.25 o 
   3  -1   7      136.14      152.42     10.36 o 
   4  -1   7        5.41        5.64      8.96 o 
   5  -1   7      293.09      345.92     14.00 o 
   6  -1   7        0.26       -2.41      7.57 o 
   7  -1   7        4.80       -0.34      9.27 o 
  -7   0   7       22.20       26.96      9.37 o 
  -6   0   7        2.81       -1.85      6.35 o 
  -5   0   7       27.27       22.11      7.67 o 
  -4   0   7      523.21      557.56     18.53 o 
  -3   0   7      553.68      588.19     15.03 o 
  -2   0   7        0.65       -1.40      2.19 o 
  -1   0   7      492.29      548.06     10.28 o 
   0   0   7     2227.60     2210.77     37.73 o 
   1   0   7     1396.90     1449.98     55.93 o 
   2   0   7       66.68       62.22      6.33 o 
   3   0   7      557.88      609.91     16.86 o 
   4   0   7        3.36        6.59      4.06 o 
   5   0   7        1.60        1.08      6.86 o 
   6   0   7      107.59      121.94     17.16 o 
   7   0   7       73.06       70.12     16.82 o 
  -7   1   7       14.88        8.91      7.85 o 
  -6   1   7       54.19       47.50      9.39 o 
  -5   1   7       75.48       82.50      6.70 o 
  -4   1   7      124.17      110.19      9.03 o 
  -3   1   7      308.18      302.51     12.68 o 
  -2   1   7      759.74      793.57     18.28 o 
  -1   1   7       97.57       83.05      3.96 o 
   0   1   7      293.96      272.11      8.86 o 
   1   1   7      437.14      393.89     11.86 o 
   2   1   7        0.55        2.02      3.12 o 
   3   1   7       42.51       39.59      5.43 o 
   4   1   7        2.18       -1.32      6.09 o 
   5   1   7      275.04      290.61     21.78 o 
   6   1   7       47.63       69.55     14.50 o 
  -7   2   7       67.96       73.91     12.15 o 
  -6   2   7       56.40       52.21      9.52 o 
  -5   2   7      129.81      101.18      7.51 o 
  -4   2   7      687.43      690.09     17.66 o 
  -3   2   7       71.83       77.95      6.06 o 
  -2   2   7      207.94      197.26      8.77 o 
  -1   2   7      318.69      296.57      8.97 o 
   0   2   7       66.30       58.72      4.85 o 
   1   2   7      114.07      129.10      7.23 o 
   2   2   7      532.51      548.88     17.55 o 
   3   2   7      126.72      144.22      8.63 o 
   4   2   7      239.56      258.80     19.20 o 
   5   2   7        7.50       17.36      9.39 o 
   6   2   7        0.06       -8.22      8.22 o 
  -7   3   7       16.36        6.77      5.51 o 
  -6   3   7      109.80      112.03      8.52 o 
  -5   3   7        2.27        4.35      3.98 o 
  -4   3   7        9.00       12.49      4.04 o 
  -3   3   7      263.27      261.66     10.53 o 
  -2   3   7      253.10      258.75     10.33 o 
  -1   3   7       41.08       42.41      7.46 o 
   0   3   7     1542.10     1538.33     29.90 o 
   1   3   7     1425.77     1343.94     28.71 o 
   2   3   7      364.37      325.61     11.90 o 
   3   3   7       45.34       52.03     10.22 o 
   4   3   7       43.01       59.80     12.23 o 
   5   3   7       12.91       12.43      9.47 o 
  -7   4   7      107.92      100.74     13.43 o 
  -6   4   7        1.73       10.41      7.22 o 
  -5   4   7       72.64      106.67     12.39 o 
  -4   4   7       48.68       22.84      7.50 o 
  -3   4   7        4.88        2.85      3.93 o 
  -2   4   7       85.50       75.37      9.74 o 
  -1   4   7     1117.42     1058.49     33.60 o 
   0   4   7      353.55      355.06     16.13 o 
   1   4   7        2.02        0.34      3.81 o 
   2   4   7      108.65       92.73     11.74 o 
   3   4   7        3.14       -0.28      6.84 o 
   4   4   7      119.54      105.39     15.17 o 
  -6   5   7      107.04      133.36     15.09 o 
  -5   5   7        1.43       -1.79      6.76 o 
  -4   5   7      104.91      104.41     12.41 o 
  -3   5   7       20.37       26.72      8.38 o 
  -2   5   7      167.92      186.80     14.05 o 
  -1   5   7        0.84        0.37      5.54 o 
   0   5   7        2.97        8.24      5.50 o 
   1   5   7       51.37       64.25      7.17 o 
   2   5   7      117.78      123.09     14.32 o 
   3   5   7       11.97       -5.27      7.32 o 
  -6   6   7       17.62       23.15     10.43 o 
  -5   6   7       73.37       47.54     11.54 o 
  -4   6   7       18.69       25.09      8.95 o 
  -3   6   7       14.72       12.33      7.87 o 
  -2   6   7       24.57       18.76      8.38 o 
  -1   6   7       56.73       68.32     11.12 o 
   0   6   7        4.35        7.79      7.75 o 
   1   6   7      139.33      168.24     16.47 o 
   2   6   7      145.23      119.17     15.49 o 
  -4   7   7       18.16       26.23     10.93 o 
  -3   7   7        0.62       -0.79      8.48 o 
  -2   7   7       58.94       68.30     12.64 o 
  -1   7   7       29.77       18.22      8.95 o 
  -1  -9   8       16.40       19.96      9.03 o 
   0  -9   8        1.55       -1.42      7.65 o 
   1  -9   8      123.79      152.95     15.48 o 
   2  -9   8        3.14        9.62      5.41 o 
   3  -9   8        7.75        1.98      5.42 o 
   4  -9   8       80.82      110.36     14.46 o 
  -3  -8   8       50.57       43.04     11.06 o 
  -2  -8   8       10.22        4.26      7.79 o 
  -1  -8   8       92.30      106.63     12.68 o 
   0  -8   8       20.05       23.94      8.32 o 
   1  -8   8        5.16        3.19      4.50 o 
   2  -8   8       22.25       17.64      5.46 o 
   3  -8   8       10.82        7.48      5.27 o 
   4  -8   8        2.84        4.48      7.83 o 
   5  -8   8       26.61       26.37      9.86 o 
  -4  -7   8        0.08       -1.64      8.11 o 
  -3  -7   8       65.66       76.81     11.28 o 
  -2  -7   8       23.87       21.30      7.75 o 
  -1  -7   8        9.82       14.67      6.51 o 
   0  -7   8       20.10       18.65      4.65 o 
   1  -7   8       52.63       63.22      6.60 o 
   2  -7   8        6.52        4.87      4.27 o 
   3  -7   8       29.63       44.36      9.41 o 
   4  -7   8       15.46       22.82      8.18 o 
   5  -7   8      112.64      111.82     13.61 o 
   6  -7   8       58.06       68.09     12.33 o 
  -5  -6   8      116.89      113.62     15.39 o 
  -4  -6   8        5.61       -2.90      7.22 o 
  -3  -6   8        3.02        5.52      4.72 o 
  -2  -6   8       74.64       72.59      7.07 o 
  -1  -6   8       36.84       31.04      7.20 o 
   0  -6   8       38.00       37.44      5.00 o 
   1  -6   8        5.41        7.97      3.78 o 
   2  -6   8       59.08       75.02      6.67 o 
   3  -6   8      198.25      202.64     14.36 o 
   4  -6   8        2.26        3.12      5.88 o 
   5  -6   8        1.33        6.86      7.14 o 
   6  -6   8       19.55       20.63      8.97 o 
   7  -6   8        0.27        8.13      8.24 o 
  -5  -5   8        2.61        9.45      8.64 o 
  -4  -5   8       33.94       28.91      8.99 o 
  -3  -5   8       19.98       24.64      4.98 o 
  -2  -5   8        4.80        9.84      3.88 o 
  -1  -5   8        8.02       10.52      2.94 o 
   0  -5   8       68.05       75.79      4.89 o 
   1  -5   8      774.48      763.56     18.46 o 
   2  -5   8       18.13       22.78      6.33 o 
   3  -5   8      122.34      101.75     10.69 o 
   4  -5   8       47.19       45.17      8.60 o 
   5  -5   8       18.20       14.89      7.83 o 
   6  -5   8       23.83       38.40      9.70 o 
   7  -5   8       38.97       55.09     11.26 o 
  -6  -4   8        7.17       -7.69      7.69 o 
  -5  -4   8        6.58       16.19      8.78 o 
  -4  -4   8        7.05       14.12      6.78 o 
  -3  -4   8       47.68       48.27      5.39 o 
  -2  -4   8      454.08      467.88     10.75 o 
  -1  -4   8     1065.06      995.21     17.25 o 
   0  -4   8      302.92      319.54     13.38 o 
   1  -4   8      209.50      189.05      8.08 o 
   2  -4   8      243.96      238.39     13.64 o 
   3  -4   8       77.98       70.04      8.88 o 
   4  -4   8       29.15       46.72      8.26 o 
   5  -4   8        1.95        0.22      5.48 o 
   6  -4   8        5.01        8.05      6.71 o 
   7  -4   8        6.98       15.94      8.24 o 
  -6  -3   8        4.92       11.58      8.97 o 
  -5  -3   8      136.02      139.60     14.32 o 
  -4  -3   8      512.82      509.74     23.81 o 
  -3  -3   8      498.70      504.35     21.93 o 
  -2  -3   8        2.00        4.16      2.29 o 
  -1  -3   8        7.63        6.11      3.91 o 
   0  -3   8       91.22       88.43      4.64 o 
   1  -3   8      428.04      411.60     17.47 o 
   2  -3   8      117.65      127.32     10.16 o 
   3  -3   8       45.16       66.04      8.40 o 
   4  -3   8      110.61      177.32     13.04 o 
   5  -3   8      112.22      142.36     12.13 o 
   6  -3   8        1.10       -4.16      5.96 o 
   7  -3   8       43.63       25.96     14.10 o 
  -7  -2   8        0.75       -7.28      7.28 o 
  -6  -2   8        1.39        0.10      6.71 o 
  -5  -2   8      162.54      165.40     14.66 o 
  -4  -2   8       99.96      106.24     11.64 o 
  -3  -2   8      201.86      193.79     12.86 o 
  -2  -2   8      284.81      287.41     10.92 o 
  -1  -2   8       18.04       23.99      7.57 o 
   0  -2   8      290.50      291.69     10.57 o 
   1  -2   8      400.71      361.37     16.03 o 
   2  -2   8     1704.65     1930.77     50.25 o 
   3  -2   8       46.64       66.23      8.30 o 
   4  -2   8        0.35       -3.94      4.10 o 
   5  -2   8        2.00        0.89      5.40 o 
   6  -2   8      192.14      241.69     23.28 o 
   7  -2   8       46.98       72.27     17.59 o 
  -7  -1   8       96.71      107.15     14.89 o 
  -6  -1   8       10.42        4.52      6.47 o 
  -5  -1   8       67.87       58.64      9.98 o 
  -4  -1   8      160.71      154.22      8.01 o 
  -3  -1   8      201.79      198.75      8.63 o 
  -2  -1   8       73.15       71.20      5.67 o 
  -1  -1   8      372.13      345.31     11.36 o 
   0  -1   8      426.86      399.72     12.41 o 
   1  -1   8        0.16        3.69      4.12 o 
   2  -1   8       20.46       23.73      6.06 o 
   3  -1   8      790.69      775.50     26.61 o 
   4  -1   8     1058.10     1085.65     56.96 o 
   5  -1   8      124.37      100.89     11.73 o 
   6  -1   8       32.17       27.73     11.81 o 
   7  -1   8        0.41       -8.93      8.93 o 
  -7   0   8        0.31       -5.46      6.65 o 
  -6   0   8       31.77       24.34      8.40 o 
  -5   0   8      111.17      132.02      8.14 o 
  -4   0   8       13.01       13.76      3.95 o 
  -3   0   8      290.26      270.95     10.04 o 
  -2   0   8      315.95      294.75     10.46 o 
  -1   0   8      120.38      123.21      7.12 o 
   0   0   8      630.90      683.89     15.90 o 
   1   0   8      775.75      766.13     24.33 o 
   2   0   8     1257.78     1239.68     40.62 o 
   3   0   8       92.67       95.02      8.88 o 
   4   0   8      219.85      238.31     11.48 o 
   5   0   8       27.51       37.24     10.73 o 
   6   0   8       10.44       -2.09      8.11 o 
  -7   1   8       74.16       59.59     12.01 o 
  -6   1   8        0.23        5.70      7.14 o 
  -5   1   8       76.59       93.74      7.36 o 
  -4   1   8      427.36      428.90     23.23 o 
  -3   1   8       22.67       17.11      5.34 o 
  -2   1   8       65.62       60.16      5.64 o 
  -1   1   8     1600.69     1516.99     30.28 o 
   0   1   8     1978.68     1921.14     74.07 o 
   1   1   8      945.28      973.46     21.86 o 
   2   1   8        4.04        1.13      3.46 o 
   3   1   8        3.48        5.49      4.09 o 
   4   1   8        6.30       13.14      7.97 o 
   5   1   8        0.74       -0.04      8.28 o 
   6   1   8        5.00        6.96      9.68 o 
  -7   2   8       11.06        8.97      7.93 o 
  -6   2   8       36.58       54.11     10.78 o 
  -5   2   8        4.69        4.12      4.14 o 
  -4   2   8       45.21       57.10      7.37 o 
  -3   2   8     1397.76     1430.52     29.59 o 
  -2   2   8     1733.93     1691.61     33.40 o 
  -1   2   8       14.31       22.39      6.00 o 
   0   2   8      426.94      390.34     19.98 o 
   1   2   8        2.27        1.57      3.04 o 
   2   2   8       49.11       51.46      5.96 o 
   3   2   8      168.14      146.75     11.88 o 
   4   2   8      100.02       87.68     13.47 o 
   5   2   8      118.10      130.39     17.28 o 
  -7   3   8        2.30        6.29      5.52 o 
  -6   3   8       25.04       18.87      5.85 o 
  -5   3   8       41.65       53.65      6.57 o 
  -4   3   8      222.58      256.59     11.21 o 
  -3   3   8        2.26        5.16      4.28 o 
  -2   3   8       98.33       78.25      9.69 o 
  -1   3   8      200.38      173.74     12.63 o 
   0   3   8        3.66        6.35      3.55 o 
   1   3   8      232.00      233.81     13.26 o 
   2   3   8      311.26      310.59     15.58 o 
   3   3   8      214.05      190.74     16.69 o 
   4   3   8      122.95       95.45     14.14 o 
   5   3   8        3.25       14.77      9.86 o 
  -7   4   8       78.64      103.99     14.02 o 
  -6   4   8       38.53       34.22     10.00 o 
  -5   4   8        0.28       14.42      7.69 o 
  -4   4   8       19.90       -5.15      5.58 o 
  -3   4   8        1.31       -2.51      4.00 o 
  -2   4   8       36.94       44.30      8.68 o 
  -1   4   8      103.44      110.80     11.20 o 
   0   4   8      157.29      174.92     13.63 o 
   1   4   8      316.93      331.17     12.88 o 
   2   4   8      145.68      132.72     13.87 o 
   3   4   8       65.46       51.28     11.32 o 
   4   4   8       10.92       10.43      9.72 o 
  -6   5   8        0.08       -2.05      8.18 o 
  -5   5   8        1.84       -1.50      6.75 o 
  -4   5   8        1.35       -0.14      6.80 o 
  -3   5   8       97.87      115.89     13.57 o 
  -2   5   8      158.66      179.52     14.97 o 
  -1   5   8      260.90      290.88     18.15 o 
   0   5   8      114.33      110.37     12.11 o 
   1   5   8       16.13       12.43      8.40 o 
   2   5   8      101.59      120.99     14.36 o 
   3   5   8      229.72      237.47     20.36 o 
  -5   6   8        2.00       -1.76      7.75 o 
  -4   6   8       14.17       19.64      9.80 o 
  -3   6   8      105.43       96.30     13.63 o 
  -2   6   8       21.18       23.06      9.19 o 
  -1   6   8        4.11       -5.52      7.16 o 
   0   6   8      144.58      161.40     14.83 o 
  -3   7   8       39.90       44.32     11.91 o 
  -2   7   8        6.43       11.10      9.01 o 
  -1   7   8      109.90      109.42     15.07 o 
  -1  -9   9        0.80       -0.36      8.46 o 
   0  -9   9        0.15        5.52      7.81 o 
   1  -9   9      140.94      164.69     15.98 o 
   2  -9   9        2.27        0.90      5.48 o 
   3  -9   9       31.61       24.84      7.18 o 
   4  -9   9       91.48      137.34     16.41 o 
  -2  -8   9       16.08       21.60      8.60 o 
  -1  -8   9       13.24       16.19      7.89 o 
   0  -8   9        0.28       -4.26      6.25 o 
   1  -8   9      107.28      103.24      8.57 o 
   2  -8   9       46.16       46.41     10.36 o 
   3  -8   9       10.60       11.84      5.77 o 
   4  -8   9       12.71       19.86      9.49 o 
   5  -8   9        7.29        8.13      8.34 o 
  -3  -7   9       30.93       28.95      9.09 o 
  -2  -7   9       27.85       22.52      8.09 o 
  -1  -7   9       88.42       97.64     11.32 o 
   0  -7   9      237.13      266.41     11.39 o 
   1  -7   9       29.59       23.48      5.36 o 
   2  -7   9       76.39       69.07      7.54 o 
   3  -7   9       30.75       27.08      8.70 o 
   4  -7   9        0.04        9.59      7.40 o 
   5  -7   9       42.76       52.66     11.74 o 
   6  -7   9       16.86        3.14      8.32 o 
  -4  -6   9       42.70       54.63     11.85 o 
  -3  -6   9       98.98      118.98     12.96 o 
  -2  -6   9      442.09      431.75     14.51 o 
  -1  -6   9       12.84        4.63      5.23 o 
   0  -6   9      128.26      123.06     15.89 o 
   1  -6   9      133.46      124.55      7.93 o 
   2  -6   9      119.69      107.20      7.91 o 
   3  -6   9        1.75       -0.77      5.68 o 
   4  -6   9        6.85       12.88      7.28 o 
   5  -6   9       37.15       59.80     11.06 o 
   6  -6   9       42.93       50.51     11.32 o 
  -5  -5   9       92.36       90.04     14.20 o 
  -4  -5   9       35.23       49.78     10.49 o 
  -3  -5   9        0.46       -4.73      4.73 o 
  -2  -5   9        1.05       -0.84      3.16 o 
  -1  -5   9      140.65      137.73      6.28 o 
   0  -5   9       39.08       37.60      5.07 o 
   1  -5   9      434.50      432.78     13.55 o 
   2  -5   9      538.41      538.36     22.55 o 
   3  -5   9      208.75      224.48     14.84 o 
   4  -5   9       53.55       75.92     10.51 o 
   5  -5   9        2.56        2.29      6.47 o 
   6  -5   9       96.30       95.55     12.27 o 
   7  -5   9       21.43       16.27      9.35 o 
  -6  -4   9       32.64       33.13     10.87 o 
  -5  -4   9      139.37      155.62     16.12 o 
  -4  -4   9       42.17       48.13      9.88 o 
  -3  -4   9       34.64       39.41      8.42 o 
  -2  -4   9       56.24       55.10      4.42 o 
  -1  -4   9        5.48        2.22      2.58 o 
   0  -4   9       15.52       18.66      3.37 o 
   2  -4   9      284.58      363.19     17.84 o 
   3  -4   9        0.39        1.74      4.95 o 
   4  -4   9      234.57      234.49     15.86 o 
   5  -4   9        4.84        6.02      7.06 o 
   6  -4   9        1.23        0.06      6.98 o 
   7  -4   9       58.03       56.33     11.44 o 
  -6  -3   9        9.40       12.52      8.95 o 
  -5  -3   9        3.03        8.97      8.01 o 
  -4  -3   9       16.33       19.33      7.49 o 
  -3  -3   9        5.95        4.21      3.69 o 
  -2  -3   9      167.52      167.99      8.49 o 
  -1  -3   9      223.53      226.30      7.12 o 
   0  -3   9      167.17      160.97      8.33 o 
   1  -3   9       37.32       38.68      7.10 o 
   2  -3   9      812.87      850.11     29.12 o 
   3  -3   9      184.17       15.53      6.02 o 
   4  -3   9        0.65        1.42      5.56 o 
   5  -3   9       25.84       15.64      7.40 o 
   6  -3   9        0.38       -3.06      6.96 o 
   7  -3   9       60.41       77.95     19.64 o 
  -6  -2   9        3.76       -1.62      6.90 o 
  -5  -2   9      139.96      132.80     14.22 o 
  -4  -2   9      490.95      510.27     23.47 o 
  -3  -2   9      336.08      317.66     11.55 o 
  -2  -2   9      201.29      189.90     15.50 o 
  -1  -2   9      354.12      339.42     13.69 o 
   0  -2   9     1369.37     1399.90     29.95 o 
   1  -2   9     1390.01     1404.46     40.43 o 
   2  -2   9       32.44       28.52      6.77 o 
   3  -2   9        8.69       11.85      5.76 o 
   4  -2   9        4.38        7.47      5.92 o 
   5  -2   9       66.42       51.66      9.47 o 
   6  -2   9        4.48        4.30      9.92 o 
   7  -2   9        6.84       -3.21     10.49 o 
  -7  -1   9       27.46       36.59     11.64 o 
  -6  -1   9        9.10       17.38      7.99 o 
  -5  -1   9       32.23       35.46      9.19 o 
  -4  -1   9      259.48      257.52     10.76 o 
  -3  -1   9       85.56       99.34     10.82 o 
  -2  -1   9     1118.53     1137.50     24.79 o 
  -1  -1   9      496.50      487.84     14.58 o 
   0  -1   9      488.35      463.62     19.41 o 
   1  -1   9       15.39       18.15      6.23 o 
   2  -1   9       73.13       71.39      9.13 o 
   3  -1   9       37.90       42.56      6.08 o 
   4  -1   9        6.73        8.54      4.97 o 
   5  -1   9       95.32       96.63      9.13 o 
   6  -1   9       35.28       60.12     14.28 o 
  -7   0   9        2.78        5.05      9.09 o 
  -6   0   9        8.06        5.34      7.85 o 
  -5   0   9       10.62        8.74      4.21 o 
  -4   0   9      477.51      457.99     14.59 o 
  -3   0   9      241.30      261.81     14.91 o 
  -2   0   9      311.04      277.13     15.54 o 
  -1   0   9        1.94        5.51      3.48 o 
   0   0   9       86.66       82.16      5.64 o 
   1   0   9        4.36        6.27      3.27 o 
   2   0   9      114.52      112.15     10.04 o 
   3   0   9       25.74       34.96      5.86 o 
   4   0   9      446.56      450.97     16.46 o 
   5   0   9       51.43       71.99     14.00 o 
   6   0   9        6.91        0.67     10.33 o 
  -7   1   9      112.14       90.32     13.91 o 
  -6   1   9      127.44      124.17     13.83 o 
  -5   1   9      120.22      148.82     24.12 o 
  -4   1   9        7.02        0.64      3.58 o 
  -3   1   9       24.57       32.67      5.23 o 
  -2   1   9       50.26       57.74     10.56 o 
  -1   1   9      514.27      557.78     22.09 o 
   0   1   9      226.14      224.72     14.03 o 
   1   1   9      426.14      435.06     13.68 o 
   2   1   9     1226.10     1257.83     27.90 o 
   3   1   9      136.58      146.43      9.47 o 
   4   1   9        7.87        6.53      7.73 o 
   5   1   9       38.47       33.19     11.36 o 
   6   1   9        4.80       19.64     11.30 o 
  -7   2   9       11.90       12.52      9.68 o 
  -6   2   9        7.43        0.85      4.53 o 
  -5   2   9       11.60       11.35      4.92 o 
  -4   2   9        5.95        0.31      3.81 o 
  -3   2   9      110.90      103.27      7.95 o 
  -2   2   9       41.59       38.59      5.82 o 
  -1   2   9     1415.49     1395.01     41.37 o 
   0   2   9      417.28      389.09     18.38 o 
   1   2   9       10.14       13.17      6.04 o 
   2   2   9        4.21        0.93      4.08 o 
   3   2   9      197.99      201.20     21.13 o 
   4   2   9      185.53      163.09     17.16 o 
   5   2   9        3.41       -0.57      8.86 o 
  -6   3   9       56.15       65.57      8.03 o 
  -5   3   9        0.27       -0.94      4.41 o 
  -4   3   9       13.90       15.27      5.08 o 
  -3   3   9       18.37       27.80      5.86 o 
  -2   3   9      744.87      731.85     28.16 o 
  -1   3   9      270.97      232.66     15.51 o 
   0   3   9      217.87      184.08     13.87 o 
   1   3   9      139.13      167.12      9.41 o 
   2   3   9      161.66      170.81      9.98 o 
   3   3   9      142.06      150.41     15.49 o 
   4   3   9       15.91       20.00     10.24 o 
  -6   4   9       18.76       15.30      9.33 o 
  -5   4   9       53.14       40.77     10.69 o 
  -4   4   9      205.64      249.13     18.05 o 
  -3   4   9        7.01       -1.74      6.00 o 
  -2   4   9        0.24       -1.70      5.66 o 
  -1   4   9      221.53      223.12     15.63 o 
   0   4   9      142.27      159.88     13.53 o 
   1   4   9      190.66      175.09     14.09 o 
   2   4   9      131.41      139.05     14.48 o 
   3   4   9       31.72       22.48      9.09 o 
  -5   5   9       18.14        5.86      8.93 o 
  -4   5   9        0.37        1.42      7.14 o 
  -3   5   9      123.40      135.40     14.97 o 
  -2   5   9      144.61      121.91     13.61 o 
  -1   5   9       55.66       44.32      9.92 o 
   0   5   9       50.19       75.40     11.54 o 
   2   5   9        1.15       -4.60      7.59 o 
  -4   6   9        2.58       14.75     10.08 o 
  -3   6   9       24.46       27.55     10.51 o 
  -2   6   9       24.73       33.17     11.20 o 
  -1   6   9        9.76       13.08      9.29 o 
   0   6   9       13.56       12.54      9.21 o 
   0  -9  10       16.79       11.06      8.93 o 
   1  -9  10        1.41       -4.20      7.10 o 
   2  -9  10       28.67       31.66      7.02 o 
   3  -9  10        8.51       28.32     10.71 o 
  -2  -8  10        3.87        3.00      7.14 o 
  -1  -8  10        0.56       -5.80      5.80 o 
   0  -8  10        5.90        2.92      6.27 o 
   1  -8  10        0.96        9.44      5.06 o 
   2  -8  10       42.65       47.40      8.03 o 
   3  -8  10       17.10        9.94      8.72 o 
   4  -8  10      111.72      141.04     16.16 o 
   5  -8  10        1.15        6.07      9.09 o 
  -2  -7  10        0.31        3.71      6.90 o 
  -1  -7  10        4.40       -2.05      6.04 o 
   0  -7  10       33.95       33.35      8.29 o 
   1  -7  10       18.38       17.00      5.05 o 
   2  -7  10      100.85      108.52      8.74 o 
   3  -7  10       56.99       95.07     12.39 o 
   4  -7  10       34.14       35.40     10.20 o 
   5  -7  10       18.45       17.53      9.05 o 
  -4  -6  10       33.83       31.60     10.20 o 
  -3  -6  10        2.92        4.75      7.59 o 
  -2  -6  10       13.39        2.83      4.23 o 
  -1  -6  10      215.15      206.59     10.36 o 
   0  -6  10      157.40      172.57      9.23 o 
   1  -6  10      106.81      101.66      7.67 o 
   2  -6  10        2.76        3.83      6.04 o 
   3  -6  10       22.16        9.57      7.16 o 
   4  -6  10       26.95       24.65      8.26 o 
   5  -6  10       19.30        8.13      8.07 o 
   6  -6  10       44.66       25.58      9.90 o 
  -5  -5  10        3.64       11.87      9.96 o 
  -4  -5  10        1.33        2.86      7.46 o 
  -3  -5  10       92.58       79.83     11.12 o 
  -2  -5  10      155.87      176.01     13.49 o 
  -1  -5  10        8.52        8.01      3.30 o 
   0  -5  10      108.68      121.14     11.54 o 
   2  -5  10       36.24       38.32      8.44 o 
   3  -5  10        2.15       -3.20      5.40 o 
   4  -5  10        2.87       16.94      7.89 o 
   5  -5  10        7.58       -5.88      5.88 o 
   6  -5  10       25.75       38.93     10.59 o 
  -5  -4  10       52.82       50.79     11.81 o 
  -4  -4  10      115.38      144.51     14.26 o 
  -3  -4  10       21.09       33.13      8.44 o 
  -2  -4  10      115.93      119.93     14.35 o 
  -1  -4  10       74.90       81.86      5.23 o 
   0  -4  10      284.07      287.84     21.63 o 
   1  -4  10       56.25       86.91     10.59 o 
   2  -4  10       13.71        5.40      4.54 o 
   4  -4  10       53.22       65.09     10.32 o 
   5  -4  10        8.22        3.12      6.92 o 
   6  -4  10       10.53        8.95      8.22 o 
  -6  -3  10       19.66       27.59     11.24 o 
  -5  -3  10       26.02       19.62      8.82 o 
  -4  -3  10        6.64       -5.88      5.88 o 
  -3  -3  10       56.95       57.44      6.39 o 
  -2  -3  10      197.30      205.39     15.02 o 
  -1  -3  10       41.37       37.40      5.78 o 
   0  -3  10       26.31       31.34      5.44 o 
   1  -3  10       99.86      109.56     10.91 o 
   2  -3  10       22.56       17.93      6.33 o 
   3  -3  10        3.80       -4.99      4.99 o 
   4  -3  10      366.11      404.33     21.23 o 
   5  -3  10      125.76      141.38     14.06 o 
   6  -3  10        6.73       14.34      8.32 o 
  -6  -2  10       29.16       21.97      9.59 o 
  -5  -2  10      499.75      453.18     24.24 o 
  -4  -2  10       93.47       83.56     11.11 o 
  -3  -2  10       23.23       16.65      4.45 o 
  -2  -2  10       72.10       74.64     13.89 o 
  -1  -2  10        5.27        4.23      3.60 o 
   0  -2  10       33.39       37.48      5.61 o 
   1  -2  10       34.91       52.33      8.62 o 
   2  -2  10      191.36      227.56     14.86 o 
   3  -2  10      549.25      596.05     25.01 o 
   4  -2  10       15.69        2.68      6.57 o 
   5  -2  10       42.17       48.66      8.01 o 
   6  -2  10        0.53        2.64     10.35 o 
  -6  -1  10       37.91       33.17     10.41 o 
  -5  -1  10       38.02       32.15      8.90 o 
  -4  -1  10       22.97       24.84      5.15 o 
  -3  -1  10       37.68       31.57      5.30 o 
  -2  -1  10       39.54       43.49      5.83 o 
  -1  -1  10      881.22      843.70     21.40 o 
   0  -1  10      646.57      668.96     25.40 o 
   1  -1  10     1298.38     1484.14     44.07 o 
   2  -1  10       66.77       44.97      8.92 o 
   3  -1  10       34.76       25.12      5.56 o 
   4  -1  10       10.01       10.73      5.25 o 
   5  -1  10       15.79       24.12      7.36 o 
   6  -1  10       11.59       17.16     11.56 o 
  -6   0  10       19.50       33.47     10.14 o 
  -5   0  10        2.44        3.87      4.49 o 
  -4   0  10        0.67       -1.35      3.54 o 
  -3   0  10      137.29      143.88      8.89 o 
  -2   0  10     1535.17     1520.37     34.84 o 
  -1   0  10     1010.70      947.75     23.27 o 
   0   0  10       80.03       73.77      9.51 o 
   1   0  10       21.61       28.92      6.50 o 
   2   0  10      304.34      256.17     11.30 o 
   3   0  10       85.42       79.66      7.82 o 
   4   0  10        2.13        5.13      5.36 o 
   5   0  10      123.50      128.45     17.32 o 
   6   0  10        0.22       -0.08      9.25 o 
  -6   1  10        0.07       -2.03      7.49 o 
  -5   1  10        8.06        7.68      4.79 o 
  -4   1  10      267.68      258.68     11.81 o 
  -3   1  10      319.53      306.58     12.56 o 
  -2   1  10       67.06       65.42      6.82 o 
  -1   1  10       11.27       22.58      6.63 o 
   0   1  10      183.00      190.74     13.40 o 
   1   1  10      586.81      549.18     16.19 o 
   2   1  10       49.97       61.07     19.61 o 
   3   1  10      188.83      205.12     11.68 o 
   4   1  10      126.58      153.29     16.98 o 
   5   1  10       26.34       17.91     10.49 o 
  -6   2  10       26.24       47.12      7.46 o 
  -5   2  10      102.32      111.56      9.12 o 
  -4   2  10       54.37       42.42      6.60 o 
  -3   2  10       21.48       25.48      5.77 o 
  -2   2  10       35.27       53.83      7.99 o 
  -1   2  10       78.21       78.64     10.14 o 
   0   2  10      187.53      183.52     14.01 o 
   1   2  10      175.93      162.62     13.26 o 
   2   2  10      100.16       90.37      8.08 o 
   3   2  10       41.41       32.64     10.08 o 
   4   2  10        4.85        2.58      8.28 o 
  -6   3  10       14.20        1.50      5.44 o 
  -5   3  10        3.01        5.99      5.28 o 
  -4   3  10      135.44      132.68      9.77 o 
  -3   3  10       57.97       47.24      6.99 o 
  -2   3  10       73.35       83.59     11.44 o 
  -1   3  10      305.82      306.93     17.90 o 
   0   3  10      142.19      126.72     12.74 o 
   1   3  10       20.13       11.18      7.46 o 
   2   3  10      139.59      139.40      9.75 o 
   3   3  10      134.27      149.23     16.12 o 
   4   3  10      121.98      117.54     16.35 o 
  -5   4  10       20.17       22.62      9.66 o 
  -4   4  10        2.35       10.30      8.07 o 
  -3   4  10      149.28      147.73     14.91 o 
  -2   4  10       36.94       32.56      9.21 o 
  -1   4  10       24.31       19.58      7.77 o 
   0   4  10      283.40      245.05     16.71 o 
   1   4  10      336.56      338.54     19.69 o 
   3   4  10       39.88       32.21     10.75 o 
  -5   5  10       12.33        3.83      8.76 o 
  -4   5  10        3.21        6.47      8.54 o 
  -3   5  10       12.62       13.94      9.27 o 
  -2   5  10       32.77       24.58     10.00 o 
  -1   5  10      277.58      286.38     19.71 o 
   0   5  10      244.86      256.24     18.09 o 
  -2   6  10       64.37       39.19     11.79 o 
  -1   6  10        2.20       13.43      9.05 o 
  -1  -8  11       13.92       23.29      9.11 o 
   0  -8  11        0.02       -6.76      6.76 o 
   1  -8  11       66.78       58.51      7.54 o 
   2  -8  11       11.16        5.24      5.41 o 
   3  -8  11        4.08        0.55      7.55 o 
   4  -8  11      115.17      147.13     16.43 o 
  -1  -7  11       35.65       42.01      9.33 o 
   0  -7  11       43.54       48.65      6.98 o 
   1  -7  11        1.08       -2.07      4.22 o 
   2  -7  11        1.92       -4.18      6.55 o 
   3  -7  11       11.20       21.28      8.58 o 
   4  -7  11       44.06       57.87     11.83 o 
   5  -7  11       23.28       22.80     10.30 o 
  -4  -6  11        0.75        2.11      8.58 o 
  -3  -6  11       29.11       23.55      8.91 o 
  -2  -6  11        8.94       16.27      8.58 o 
  -1  -6  11        6.63        7.03      4.04 o 
   0  -6  11       39.95       37.13      6.11 o 
   2  -6  11       64.26       73.33     10.79 o 
   3  -6  11       31.55       48.10     10.55 o 
   4  -6  11        0.15        6.07      7.67 o 
   5  -6  11       77.95       71.36     12.66 o 
  -4  -5  11        0.56       -2.31      7.14 o 
  -3  -5  11       26.89       10.61      8.05 o 
  -2  -5  11      182.96      147.27     13.79 o 
  -1  -5  11       13.82       18.19      5.55 o 
   0  -5  11      305.17      309.28     10.18 o 
   1  -5  11       11.89       14.18      7.46 o 
   2  -5  11       18.38        3.83      4.60 o 
   3  -5  11      141.54       17.85      7.38 o 
   4  -5  11        9.89       13.29      8.28 o 
   5  -5  11        3.28       -4.85      6.49 o 
   6  -5  11       13.29       19.15      9.68 o 
  -5  -4  11        2.63        3.41      8.64 o 
  -4  -4  11        0.62        5.11      7.67 o 
  -3  -4  11        0.74        2.54      6.21 o 
  -2  -4  11      110.98      126.80      8.85 o 
  -1  -4  11        0.94       -3.83      3.83 o 
   0  -4  11       45.16       56.24      6.86 o 
   1  -4  11     1002.98     1097.29     36.49 o 
   2  -4  11       21.28       45.72      9.01 o 
   3  -4  11       12.12        5.70      6.67 o 
   4  -4  11        2.77        5.25      7.61 o 
   5  -4  11       19.56       -2.62      7.26 o 
   6  -4  11        7.24        3.91      8.84 o 
  -5  -3  11       87.03       74.48     13.14 o 
  -4  -3  11       31.30       34.02      8.88 o 
  -3  -3  11        1.94        1.87      4.36 o 
  -2  -3  11       56.87       55.81      6.90 o 
  -1  -3  11      783.13      793.35     36.54 o 
   0  -3  11      558.49      619.22     18.76 o 
   1  -3  11       44.82       42.94      8.74 o 
   2  -3  11       32.31       22.82      7.59 o 
   3  -3  11       85.39       60.58     10.02 o 
   4  -3  11        0.21       -3.31      6.04 o 
   5  -3  11        0.68        4.97      7.83 o 
   6  -3  11        2.45       -3.26      6.19 o 
  -6  -2  11       39.33       43.25     12.03 o 
  -5  -2  11      101.88       82.06     12.39 o 
  -4  -2  11      226.26      235.43     17.24 o 
  -3  -2  11      382.72      377.45     14.03 o 
  -2  -2  11       83.06       75.96      7.46 o 
  -1  -2  11      221.19      210.84     10.82 o 
   0  -2  11        5.21       12.58      6.84 o 
   1  -2  11       41.43       35.66      8.70 o 
   2  -2  11       72.60       85.80     11.26 o 
   3  -2  11        1.37       -5.54      5.58 o 
   4  -2  11        4.14        4.38      6.88 o 
   5  -2  11      201.96      240.10     14.09 o 
   6  -2  11        5.07       16.15     11.91 o 
  -6  -1  11        0.16       -4.08      7.16 o 
  -5  -1  11      277.27      287.87     19.85 o 
  -4  -1  11       29.14       33.05      5.95 o 
  -3  -1  11        1.73        0.24      3.98 o 
  -2  -1  11       71.04       84.89     10.01 o 
  -1  -1  11       94.20       92.00      8.01 o 
   0  -1  11       79.99       97.38     11.24 o 
   1  -1  11       48.26       42.54      8.56 o 
   2  -1  11      605.73      626.62     34.80 o 
   3  -1  11      227.43      248.56     12.80 o 
   4  -1  11        4.00       10.70      5.92 o 
   5  -1  11        4.85       -4.65      8.95 o 
  -6   0  11        0.14       -7.12      7.12 o 
  -5   0  11       32.98       16.25      5.60 o 
  -4   0  11       33.17       26.46      6.82 o 
  -3   0  11      245.08      232.54     16.24 o 
  -2   0  11       55.87       62.85      7.11 o 
  -1   0  11       89.15       82.81     12.84 o 
   0   0  11      210.04      175.59     14.24 o 
   1   0  11      230.11      206.26     15.39 o 
   2   0  11       22.90       20.50      7.77 o 
   3   0  11      115.20       99.83      9.01 o 
   4   0  11      215.58      196.68     16.29 o 
   5   0  11        6.19       -3.65      9.27 o 
  -6   1  11        2.10       -1.70      7.04 o 
  -5   1  11       23.07       19.15      9.97 o 
  -4   1  11       12.09       13.38      5.50 o 
  -3   1  11        8.08        9.35      4.89 o 
  -2   1  11      122.74      114.31      8.75 o 
  -1   1  11      585.21      558.70     24.14 o 
   0   1  11       37.51       31.97      8.44 o 
   1   1  11      184.92      225.81     15.59 o 
   2   1  11      183.93      233.55     16.00 o 
   3   1  11      233.55      293.07     13.95 o 
   4   1  11        0.87        0.51      7.87 o 
  -6   2  11        1.16        3.98      6.19 o 
  -5   2  11        3.32        8.82      5.81 o 
  -4   2  11      225.68      228.06     21.96 o 
  -3   2  11      142.63      162.90     10.66 o 
  -2   2  11        4.82        1.56      6.35 o 
  -1   2  11       91.90       86.67     11.18 o 
   0   2  11      402.13      405.52     21.08 o 
   1   2  11      559.78      511.30     23.45 o 
   2   2  11       75.35       87.10     11.72 o 
   3   2  11        6.07        1.70      7.71 o 
   4   2  11        0.04        1.42      9.55 o 
  -5   3  11        4.16        3.78      5.92 o 
  -4   3  11        8.78        6.64      5.58 o 
  -3   3  11      120.90      124.47      9.90 o 
  -2   3  11      449.98      435.69     22.64 o 
  -1   3  11       51.19       54.36     10.49 o 
   0   3  11      264.86      218.10     16.67 o 
   1   3  11       41.96       27.42      8.97 o 
   2   3  11        0.98       -0.26      7.51 o 
  -5   4  11        0.83        1.68      9.01 o 
  -4   4  11       40.28       53.19     12.03 o 
  -3   4  11      101.09       84.29     12.84 o 
  -2   4  11       10.37        7.75      8.05 o 
  -1   4  11        1.59       12.88      8.30 o 
   0   4  11        5.17       15.66      8.74 o 
   1   4  11       34.67       43.37     10.73 o 
  -3   5  11        1.57        6.33      9.11 o 
  -2   5  11       28.02       32.66     10.73 o 
  -1   5  11       19.25       25.58     10.49 o 
   0   5  11       73.01       85.64     13.41 o 
   0  -8  12       12.63       12.74      8.44 o 
   1  -8  12       48.62       42.32     28.18 o 
   2  -8  12        5.61        5.82      7.85 o 
   3  -8  12        1.62       -2.47      7.97 o 
   0  -7  12        0.46        0.63      6.73 o 
   1  -7  12       15.53       25.38      8.95 o 
   2  -7  12       27.53        2.94      7.34 o 
   3  -7  12        0.69       -6.61      6.61 o 
   4  -7  12        9.72        0.39      8.42 o 
  -3  -6  12       40.01       27.30      9.88 o 
  -2  -6  12       35.89       31.08     10.10 o 
  -1  -6  12        3.36        8.52      5.88 o 
   0  -6  12      102.54      116.79      8.64 o 
   1  -6  12       48.47       50.32     11.08 o 
   2  -6  12        5.54       -1.76      6.55 o 
   3  -6  12       61.00       11.97      7.65 o 
   4  -6  12        0.82       11.38      8.28 o 
   5  -6  12       31.06       43.84     11.91 o 
  -4  -5  12        0.36        9.21      8.68 o 
  -3  -5  12        5.10        1.10      7.44 o 
  -2  -5  12      314.93      309.94     20.58 o 
  -1  -5  12       14.16       15.11      5.83 o 
   0  -5  12       27.39       31.74      6.56 o 
   1  -5  12      145.02      159.47     14.42 o 
   2  -5  12       96.80       78.72     11.93 o 
   3  -5  12        5.20       11.54      8.09 o 
   4  -5  12        0.19       -2.56      7.02 o 
   5  -5  12       38.72        2.98      5.94 o 
  -5  -4  12       10.20       15.80     10.04 o 
  -4  -4  12       22.34       26.94     10.00 o 
  -3  -4  12       25.53       23.55      9.27 o 
  -2  -4  12        3.50       -1.94      4.60 o 
  -1  -4  12       19.22       26.27      6.35 o 
   0  -4  12       11.64       11.15      5.23 o 
   1  -4  12      187.88      201.58     16.20 o 
   2  -4  12      111.32      113.76     12.86 o 
   3  -4  12      196.56      176.27     15.39 o 
   4  -4  12       20.39       53.57     10.61 o 
   5  -4  12        0.15       -7.49      7.49 o 
  -5  -3  12        0.65       -2.09      7.16 o 
  -4  -3  12        1.67       -1.99      6.96 o 
  -3  -3  12       18.70       12.47      5.32 o 
  -2  -3  12        0.55       -0.82      4.29 o 
  -1  -3  12        2.66       -1.83      4.84 o 
   0  -3  12       16.37       25.94      8.28 o 
   1  -3  12      242.25      257.20     17.46 o 
   2  -3  12      184.40      250.13     17.38 o 
   3  -3  12        4.56       -1.26      6.71 o 
   4  -3  12       30.66       28.56      9.76 o 
   5  -3  12        7.27        1.74      8.22 o 
  -5  -2  12        0.07       10.53      8.54 o 
  -4  -2  12       32.58       37.34      9.74 o 
  -3  -2  12        2.89        5.72      5.93 o 
  -2  -2  12      301.46      297.97     42.63 o 
  -1  -2  12      298.77      350.58     17.35 o 
   0  -2  12      177.22      149.11     13.49 o 
   1  -2  12        1.20        1.20      6.45 o 
   2  -2  12      141.22      105.74     12.98 o 
   3  -2  12       46.13       32.37      9.53 o 
   4  -2  12       25.96       27.37      7.90 o 
   5  -2  12        5.50       12.96      6.78 o 
  -6  -1  12       11.21        6.59      8.74 o 
  -5  -1  12      134.96      119.60     14.64 o 
  -4  -1  12      163.56      150.28     10.31 o 
  -3  -1  12      317.61      305.28     13.41 o 
  -2  -1  12       31.77       25.31      6.07 o 
  -1  -1  12       45.71       56.05     11.89 o 
   0  -1  12      120.93      133.29     12.88 o 
   1  -1  12      406.23      400.89     21.16 o 
   2  -1  12      164.11      158.82     16.20 o 
   3  -1  12        2.65        9.78      5.54 o 
   4  -1  12       29.16       32.53      8.54 o 
   5  -1  12        0.49        1.85      9.01 o 
  -6   0  12        0.23        0.65      8.48 o 
  -5   0  12       32.00       49.07      7.54 o 
  -4   0  12      129.99      141.94     10.23 o 
  -3   0  12       25.65       33.15      6.57 o 
  -2   0  12       82.70       75.86      7.95 o 
  -1   0  12       32.99       42.05      9.29 o 
   0   0  12      472.17      475.52     22.94 o 
   1   0  12        3.08        2.05      6.31 o 
   2   0  12       84.75      112.35     13.22 o 
   3   0  12       48.91       71.17      8.58 o 
   4   0  12        0.13        5.85      6.15 o 
  -5   1  12        0.12       -1.43      5.26 o 
  -4   1  12       66.45       79.90     14.22 o 
  -3   1  12       77.39       97.12     28.15 o 
  -2   1  12      208.27      208.63     11.70 o 
  -1   1  12       12.78        8.88      7.14 o 
   0   1  12      108.07       89.53     11.64 o 
   1   1  12      105.11       71.72     11.05 o 
   2   1  12       17.29       14.73      8.68 o 
   3   1  12       32.21       45.84     10.91 o 
   4   1  12      199.46      212.60     19.98 o 
  -5   2  12      107.04      104.06     16.36 o 
  -4   2  12        4.74        7.61      5.74 o 
  -3   2  12       11.44       23.85      6.57 o 
  -2   2  12       83.53       88.13     12.05 o 
  -1   2  12       17.85       10.59      7.06 o 
   0   2  12       26.93       37.34      9.27 o 
   1   2  12       90.45      105.76     12.80 o 
   2   2  12      456.83      442.60     22.81 o 
  -5   3  12       15.24       13.54      6.85 o 
  -4   3  12       10.35       21.98      6.95 o 
  -3   3  12        7.99        0.79      7.14 o 
  -2   3  12        4.21        6.88      7.63 o 
  -1   3  12      481.70      449.73     23.74 o 
   0   3  12      246.05      250.64     18.51 o 
   1   3  12       86.06       86.43     12.78 o 
   2   3  12       19.84       26.76     10.08 o 
  -4   4  12        4.94        7.75      8.95 o 
  -3   4  12       24.94       42.76     11.54 o 
  -2   4  12      270.21      292.00     20.83 o 
  -1   4  12       84.79       66.87     12.37 o 
   0   4  12        1.58       -6.27      6.27 o 
   1   4  12       16.72       21.97      9.98 o 
   1  -8  13        1.30       -1.68      9.21 o 
   0  -7  13        0.43        0.77      8.09 o 
   1  -7  13       59.49       82.13     13.73 o 
   2  -7  13       15.68       11.77      8.80 o 
   3  -7  13       11.66       -1.74      8.03 o 
  -3  -6  13       26.03       16.37     10.33 o 
  -2  -6  13        3.07       -5.27      8.32 o 
  -1  -6  13       31.25       27.04      7.51 o 
   0  -6  13        6.04       11.89      8.66 o 
   1  -6  13        8.27       14.75      8.15 o 
   2  -6  13       61.32       84.69     13.47 o 
   3  -6  13       75.68       95.27     13.87 o 
   4  -6  13        9.78        6.90      8.86 o 
  -3  -5  13       24.05       37.14     10.91 o 
  -2  -5  13        1.47       -1.12      8.32 o 
  -1  -5  13       76.70       80.89      9.12 o 
   0  -5  13      275.87      300.67     19.51 o 
   1  -5  13       45.35       35.64      9.55 o 
   2  -5  13        0.75       15.40      8.48 o 
   3  -5  13        2.57        4.10      7.49 o 
   4  -5  13       87.69       94.50     14.12 o 
  -4  -4  13        7.11       11.93      9.47 o 
  -3  -4  13       37.71       51.91     11.66 o 
  -2  -4  13      159.65      162.20     10.91 o 
  -1  -4  13      155.92      164.32     37.32 o 
   0  -4  13       32.06       35.32     10.06 o 
   1  -4  13      159.67      171.27     16.29 o 
   2  -4  13        8.33       12.50      8.11 o 
   3  -4  13        0.26        8.76      7.67 o 
   4  -4  13       12.68       15.76      9.31 o 
   5  -4  13        0.69       -3.12      8.03 o 
  -5  -3  13       22.45       15.44      9.82 o 
  -4  -3  13       92.56       83.85     13.37 o 
  -3  -3  13       77.37       58.27      7.99 o 
  -2  -3  13       10.70       17.69      5.93 o 
  -1  -3  13       56.41       69.04      9.91 o 
   0  -3  13      208.49      266.60     18.90 o 
   1  -3  13        4.61        5.13      7.47 o 
   2  -3  13        8.59        8.88      7.63 o 
   3  -3  13       51.63       81.85     12.86 o 
   4  -3  13       58.93       71.60     12.90 o 
   5  -3  13        0.30        2.86      6.97 o 
  -5  -2  13       60.75       32.84     10.77 o 
  -4  -2  13        0.22        0.02      7.83 o 
  -3  -2  13       19.63       14.62      8.11 o 
  -2  -2  13      338.39      361.02     21.58 o 
  -1  -2  13        1.95        5.51      4.79 o 
   0  -2  13        7.44        5.72      6.92 o 
   1  -2  13      181.83      172.15     15.82 o 
   2  -2  13       63.00       97.10     13.45 o 
   3  -2  13        0.52        0.12      5.28 o 
   4  -2  13       78.16       72.04      9.59 o 
  -5  -1  13      165.38      152.35     17.02 o 
  -4  -1  13        1.97        2.67      5.41 o 
  -3  -1  13        1.17       -0.73      5.15 o 
  -2  -1  13        4.68        2.06      5.04 o 
  -1  -1  13       61.55       72.90     11.07 o 
   0  -1  13       30.39       42.76      9.49 o 
   1  -1  13       25.02       27.81      8.76 o 
   2  -1  13       13.60       13.71      8.09 o 
   3  -1  13      157.91      155.68     15.92 o 
   4  -1  13       33.87       34.63      8.14 o 
  -5   0  13        1.46       -0.43      7.26 o 
  -4   0  13        0.54       -3.88      7.90 o 
  -3   0  13       74.52       72.91      9.63 o 
  -2   0  13      133.54      116.70      9.77 o 
  -1   0  13       93.53       87.22     11.80 o 
   0   0  13      140.73      158.42     14.83 o 
   1   0  13      484.72      464.72     24.06 o 
   2   0  13       41.99       43.73     11.18 o 
   3   0  13        1.46        1.16      8.64 o 
   4   0  13        1.07        2.33      6.83 o 
  -5   1  13       23.90       22.70      7.32 o 
  -4   1  13        3.05       -0.67      5.68 o 
  -3   1  13        5.04        3.52      5.39 o 
  -2   1  13      276.90      283.19     18.94 o 
  -1   1  13      345.13      338.23     20.64 o 
   0   1  13      273.43      272.63     18.88 o 
   1   1  13       17.64       27.95      8.95 o 
   2   1  13       20.67        8.60      8.52 o 
   3   1  13       30.07       24.87     10.20 o 
  -4   2  13       16.49       15.28      9.33 o 
  -3   2  13      167.83      151.77     11.39 o 
  -2   2  13       59.62       58.03     11.70 o 
  -1   2  13       11.95        2.15      7.12 o 
   0   2  13        3.92       14.83      8.17 o 
   1   2  13       75.96       84.81     13.04 o 
   2   2  13       25.00        8.26      8.91 o 
  -3   3  13        0.19       -7.44      7.44 o 
  -2   3  13       19.67       10.02      8.58 o 
  -1   3  13       34.46       36.03     10.26 o 
   0   3  13       74.98       64.10     12.03 o 
   1   3  13       92.71       98.19     14.02 o 
   0  -7  14       12.80       15.23      9.98 o 
   1  -7  14       17.65        6.71      8.76 o 
   2  -7  14       32.04       33.73     12.09 o 
  -2  -6  14       10.69       19.86     11.38 o 
  -1  -6  14       13.46        3.33      6.55 o 
   0  -6  14       13.07        6.53      8.95 o 
   1  -6  14       11.26       18.78     10.14 o 
   2  -6  14        6.26       13.77      9.03 o 
   3  -6  14        3.14        5.82      9.33 o 
  -3  -5  14       37.95       43.90     12.15 o 
  -2  -5  14        0.86        2.58      9.45 o 
  -1  -5  14        6.73        1.24      6.03 o 
   0  -5  14       10.41       18.66      9.59 o 
   1  -5  14        8.51       -2.33      7.55 o 
   2  -5  14       59.23       51.66     11.58 o 
   3  -5  14       10.96       12.64      9.55 o 
   4  -5  14        1.76        2.17      8.62 o 
  -3  -4  14       23.15       17.69      9.78 o 
  -2  -4  14       35.69       45.52      8.13 o 
  -1  -4  14       24.45       35.44      7.78 o 
   0  -4  14      172.25      204.87     18.03 o 
   1  -4  14        1.00        2.31      7.67 o 
   2  -4  14        1.92       -0.49      7.46 o 
   3  -4  14       18.17       18.76      9.39 o 
   4  -4  14        7.41        7.36      9.03 o 
  -4  -3  14        3.67       10.97      9.80 o 
  -3  -3  14        9.88       11.81      6.53 o 
  -2  -3  14       78.30       77.69      9.46 o 
  -1  -3  14        8.99        8.76      5.86 o 
   0  -3  14        0.17        1.66      7.16 o 
   1  -3  14      247.83      324.31     21.86 o 
   2  -3  14       41.81       49.05     11.24 o 
   3  -3  14        1.78       13.33      9.41 o 
   4  -3  14        0.10       -5.40      8.44 o 
  -4  -2  14       33.40       21.20     10.20 o 
  -3  -2  14        3.02       -5.11      5.11 o 
  -2  -2  14        1.14        6.22      6.33 o 
  -1  -2  14       68.62       74.10     12.01 o 
   0  -2  14      348.97      373.14     22.22 o 
   1  -2  14       12.04        7.18      7.83 o 
   2  -2  14        9.95       -1.58      7.97 o 
   3  -2  14        0.97        1.66      8.60 o 
   4  -2  14       19.13       29.53      8.35 o 
  -4  -1  14       17.11       15.76      6.56 o 
  -3  -1  14       72.00       80.98      9.34 o 
  -2  -1  14       34.63       37.48      7.77 o 
  -1  -1  14      221.37      240.89     17.95 o 
   0  -1  14        1.01       -0.18      7.26 o 
   1  -1  14        9.38       14.81      8.60 o 
   2  -1  14        0.41       -6.84      6.84 o 
   3  -1  14       13.17        7.12      8.95 o 
  -4   0  14       31.06       31.01      7.57 o 
  -3   0  14       12.40        4.42      5.92 o 
  -2   0  14        0.39        3.55      5.24 o 
  -1   0  14        0.02        9.60      7.87 o 
   0   0  14        0.86       -3.21      6.63 o 
   1   0  14       17.74       14.08      8.91 o 
   2   0  14      170.11      182.77     17.71 o 
   3   0  14      117.21      135.77     16.65 o 
  -4   1  14       13.07        5.09      6.55 o 
  -3   1  14        0.28       -3.12      5.61 o 
  -2   1  14        0.54        6.73      7.44 o 
  -1   1  14      174.34      189.77     16.79 o 
   0   1  14       66.14       71.26     12.47 o 
   1   1  14      168.25      178.31     17.08 o 
   2   1  14       45.85       53.43     11.60 o 
  -3   2  14       25.60       32.39     10.45 o 
  -2   2  14       77.88       89.08     13.39 o 
  -1   2  14      262.86      244.68     18.72 o 
   0   2  14        8.64       13.06      8.97 o 
   1   2  14       15.40       10.41      9.15 o 
   0  -6  15        5.94        3.57      9.88 o 
   1  -6  15       15.57       18.42     11.01 o 
   2  -6  15       20.22       12.03     10.12 o 
  -2  -5  15        0.13        4.42      9.88 o 
  -1  -5  15        4.31       -5.59      5.59 o 
   0  -5  15       57.79       70.67     13.27 o 
   1  -5  15       68.74       54.30     12.66 o 
   2  -5  15        1.29        5.84      8.76 o 
  -2  -4  15      208.15      232.39     19.39 o 
  -1  -4  15       34.33       40.60      8.35 o 
   0  -4  15       76.56       49.65     11.81 o 
   1  -4  15       90.63      104.98     15.29 o 
   2  -4  15        1.30        8.13      8.88 o 
   3  -4  15        0.74        5.94      9.43 o 
  -3  -3  15       34.51       22.43      8.66 o 
  -2  -3  15        8.44       11.38      6.80 o 
  -1  -3  15       20.44       43.21     11.24 o 
   0  -3  15       33.51       43.84     11.79 o 
   1  -3  15       49.22       43.61     11.83 o 
   2  -3  15       18.49       -1.60      8.24 o 
   3  -3  15       21.40       22.03     10.99 o 
  -3  -2  15        7.90        4.96      6.44 o 
  -2  -2  15       34.12       26.34     17.57 o 
  -1  -2  15        1.30        4.18      7.81 o 
   0  -2  15        5.15        8.88      8.46 o 
   1  -2  15       57.59       44.08     11.46 o 
   2  -2  15      101.11      142.69     16.39 o 
   3  -2  15       17.91       29.68     10.61 o 
  -3  -1  15        1.41       -2.08      6.07 o 
  -2  -1  15       39.94       40.11     11.34 o 
  -1  -1  15       90.59       97.89     13.83 o 
   0  -1  15      219.41      209.95     18.45 o 
   1  -1  15       28.78       49.47     12.33 o 
   2  -1  15       14.88       24.67     10.49 o 
  -3   0  15       67.24       76.61      9.84 o 
  -2   0  15      102.10      102.23     14.46 o 
  -1   0  15       38.49       37.63     10.53 o 
   0   0  15       11.27        7.53      8.36 o 
   1   0  15       56.08       55.54     12.37 o 
  -2   1  15       26.51       32.33     10.87 o 
  -1   1  15       10.34       16.15      8.99 o 
   0   1  15      135.78      146.86     16.21 o 
  -1  -4  16        0.77       -1.91      8.36 o 
   0  -4  16       88.21       91.03     15.03 o 
   1  -4  16        3.72        5.40      9.60 o 
  -1  -3  16      184.79      201.95     18.82 o 
   0  -3  16        1.28       -3.71      8.86 o 
   1  -3  16       13.91       -1.87      8.54 o 
  -2  -2  16        1.04        1.35      6.43 o 
  -1  -2  16        0.09       -6.04      7.73 o 
   0  -2  16       18.55        7.24      9.07 o 
   1  -2  16        0.44        0.30      8.60 o 
  -1  -1  16        9.49       21.40     10.00 o 
   0  -1  16        3.65       20.87      9.25 o 
                                                 
